# Supplementary material for: Exploration of alternative splicing events in ten different grapevine cultivars
Source: BMC Genomics. 2015 Sep 17;16(1):706. doi: 10.1186/s12864-015-1922-5 (PMC4574008; doi:10.1186/s12864-015-1922-5)
Supplement: Supplementary file 2 — Table with all AS predicted by FindAS software. First row (beginning with '#') hold the column labels. (ZIP 1893 kb) [file 12864_2015_1922_MOESM2_ESM.zip]

Archive with 1 entries (1 files):
- findas_results.csv
