# Supplementary material for: Exploration of alternative splicing events in ten different grapevine cultivars
Source: BMC Genomics. 2015 Sep 17;16(1):706. doi: 10.1186/s12864-015-1922-5 (PMC4574008; doi:10.1186/s12864-015-1922-5)
Supplement: Supplementary file 2 — Table with all AS predicted by FindAS software. First row (beginning with '#') hold the column labels. (ZIP 1893 kb) [file 12864_2015_1922_MOESM2_ESM.zip › findas_results.csv]

#Fields
#Chr : chromosmes as defined in the Vitis vinifera reference genome PN40024 12X
#GP : gene prediction ID
#AStype : Alternative splice type. IR=intron retention; Alt-5'=alternative donor site; Alt-3'=alternative acceptor site; ES=exon skipping; Antisense:splice site in the other strand
#AS : alternative splice site positions
#ASgroups : samples names of the predicted AS
#AScounts : reads count of the predicted AS for each sample
#CONS : constitutive splice site postions
#CONSgroups : samples names of the observed constitutive splice site
#CONScounts : reads count of the consitutive splice site for each sample
#
#Chr GP AStype AS ASgroups AScounts CONS CONSgroup CONScounts
chr7 VIT_207s0005g04430.1 IR (7509015	7509219) alicante	cabarnet	ansonica	kozma	lambrusco	moscato	pinot	sangiovese	teroldego 5	1	11	3	18	13	10	16	12 (7508759	7509015)	(7509219	7509291) alicante	cabarnet	chardonnay	ansonica	kozma	lambrusco	moscato	pinot	sangiovese	teroldego 35	34	51	37	23	93	88	112	110	70
chr11 VIT_211s0016g03670.1 Alt-5' 3004076 cabarnet	lambrusco	moscato	teroldego 1	1	5	2 3004137 alicante	cabarnet	chardonnay	ansonica	kozma	lambrusco	moscato	pinot	sangiovese	teroldego 29	26	15	30	13	54	61	60	40	32
chr11 VIT_211s0016g03670.1 Alt-5' 3003698 alicante	cabarnet	chardonnay	ansonica	kozma	lambrusco	moscato	pinot	sangiovese	teroldego 6	3	1	5	1	1	4	7	8	6 2994671 alicante	cabarnet	chardonnay	ansonica	kozma	lambrusco	moscato	pinot	sangiovese	teroldego 31	34	16	24	21	34	47	47	35	30
chr11 VIT_211s0016g03670.1 Alt-3' 3001983 alicante	cabarnet	chardonnay	ansonica	kozma	lambrusco	moscato	pinot	teroldego 3	7	5	5	7	5	1	4	13 3003837 alicante	cabarnet	chardonnay	ansonica	kozma	lambrusco	moscato	pinot	sangiovese	teroldego 34	33	12	23	15	30	50	50	43	23
chr11 VIT_211s0016g03670.1 IR (3004137	3004487) lambrusco	moscato	pinot	sangiovese	teroldego 1	1	2	2	2 (3003837	3004137)	(3004487	3005580) alicante	cabarnet	chardonnay	ansonica	kozma	lambrusco	moscato	pinot	sangiovese	teroldego 29	26	15	30	13	54	61	60	40	32
chr9 VIT_209s0002g04000.1 Antisense 3702875 cabarnet	lambrusco	moscato	pinot	sangiovese	teroldego 1	3	3	2	2	2 3702871 alicante	cabarnet	chardonnay	ansonica	kozma	lambrusco	moscato	pinot	sangiovese	teroldego 7	16	5	10	8	21	18	15	28	11
chr9 VIT_209s0002g04000.1 Antisense 3702766 cabarnet	lambrusco	moscato	pinot	sangiovese	teroldego 1	3	3	2	2	2 3702767 alicante	cabarnet	chardonnay	ansonica	kozma	lambrusco	moscato	pinot	sangiovese	teroldego 7	16	5	10	8	21	18	15	28	11
chr9 VIT_209s0002g04000.1 IR (3703492	3703571) lambrusco	pinot	sangiovese 1	1	3 (3703224	3703492)	(3703571	3704083) alicante	cabarnet	chardonnay	ansonica	kozma	lambrusco	moscato	pinot	sangiovese	teroldego 5	3	2	7	1	18	12	15	25	11
chr9 VIT_209s0002g04000.1 IR (3704234	3704426) alicante	chardonnay	ansonica	kozma	lambrusco	moscato	pinot	sangiovese 1	1	1	1	3	1	2	1 (3704191	3704234)	(3704426	3704480) alicante	cabarnet	chardonnay	ansonica	kozma	lambrusco	moscato	pinot	sangiovese	teroldego 10	9	4	8	3	11	11	6	17	6
chr9 VIT_209s0002g04000.1 IR (3702624	3702717) kozma	sangiovese	teroldego 1	3	1 (3702221	3702624)	(3702717	3702767) alicante	cabarnet	chardonnay	ansonica	kozma	lambrusco	moscato	pinot	sangiovese	teroldego 9	17	4	12	6	20	25	23	38	16
chr1 VIT_201s0011g06380.1 Alt-5' 6175557 alicante	cabarnet	ansonica	kozma	lambrusco	moscato	pinot	sangiovese	teroldego 6	1	1	1	12	2	7	8	1 6175974 alicante	cabarnet	chardonnay	ansonica	kozma	lambrusco	moscato	pinot	sangiovese	teroldego 5	8	1	7	2	15	18	3	14	14
chr1 VIT_201s0011g06380.1 Alt-5' 6175978 alicante	cabarnet	chardonnay	ansonica	kozma	lambrusco	moscato	pinot	sangiovese	teroldego 13	7	5	16	4	46	43	21	26	35 6175974 alicante	cabarnet	chardonnay	ansonica	kozma	lambrusco	moscato	pinot	sangiovese	teroldego 5	8	1	7	2	15	18	3	14	14
chr1 VIT_201s0011g06380.1 Alt-3' 6174954 alicante	ansonica	kozma	lambrusco	teroldego 7	5	1	7	3 6174814 alicante	cabarnet	chardonnay	ansonica	kozma	lambrusco	moscato	pinot	sangiovese	teroldego 17	16	6	19	6	66	59	31	48	46
chr1 VIT_201s0011g06380.1 IR (6174814	6175974) alicante	cabarnet	chardonnay	ansonica	lambrusco	moscato	pinot	teroldego 3	1	1	3	4	1	2	2 (6173451	6174814)	(6175974	6176179) alicante	cabarnet	chardonnay	ansonica	kozma	lambrusco	moscato	pinot	sangiovese	teroldego 5	8	1	6	2	14	18	3	14	14
chr5 VIT_205s0020g04110.1 IR (5771967	5772056) alicante	cabarnet	chardonnay	ansonica	kozma	lambrusco	moscato	pinot	sangiovese	teroldego 3	13	1	9	6	6	29	19	17	9 (5771857	5771967)	(5772056	5772357) alicante	cabarnet	chardonnay	ansonica	kozma	lambrusco	moscato	pinot	sangiovese	teroldego 428	492	793	713	353	429	1488	536	774	469
chr5 VIT_205s0020g04110.1 IR (5771761	5771857) alicante	cabarnet	chardonnay	ansonica	kozma	lambrusco	moscato	pinot	sangiovese	teroldego 2	13	15	4	21	13	46	25	35	19 (5771434	5771761)	(5771857	5771967) alicante	cabarnet	chardonnay	ansonica	kozma	lambrusco	moscato	pinot	sangiovese	teroldego 478	679	1114	809	496	447	1642	550	913	444
chr3 VIT_203s0017g01930.1 Alt-3' 18359045 alicante	chardonnay	moscato	pinot	sangiovese 1	1	5	2	2 18359067 alicante	cabarnet	chardonnay	ansonica	kozma	lambrusco	moscato	pinot	sangiovese	teroldego 12	6	14	5	2	14	9	11	17	20
chr3 VIT_203s0017g01930.1 Alt-5' 18358958 cabarnet	kozma	moscato 1	2	1 18358983 alicante	cabarnet	chardonnay	ansonica	kozma	lambrusco	moscato	pinot	sangiovese	teroldego 11	5	15	6	3	19	7	11	10	12
chr3 VIT_203s0017g01930.1 Alt-5' 18369234 moscato	pinot	sangiovese 2	1	2 18369172 alicante	cabarnet	chardonnay	ansonica	kozma	lambrusco	moscato	pinot	sangiovese	teroldego 12	9	5	10	5	12	6	6	21	14
chr3 VIT_203s0017g01930.1 Alt-5' 18370542 pinot	sangiovese	teroldego 1	1	1 18371240 alicante	cabarnet	chardonnay	ansonica	kozma	lambrusco	moscato	pinot	sangiovese	teroldego 7	10	5	13	3	17	10	13	21	14
chr3 VIT_203s0017g01930.1 IR (18343579	18343669) alicante	cabarnet	ansonica	moscato	pinot	sangiovese	teroldego 2	3	4	4	4	6	1 (18343089	18343579)	(18343669	18343815) alicante	cabarnet	chardonnay	ansonica	kozma	lambrusco	moscato	pinot	sangiovese	teroldego 21	10	10	23	7	19	21	32	19	17
chr3 VIT_203s0017g01930.1 IR (18343815	18343911) alicante	cabarnet	ansonica	kozma	lambrusco	moscato	sangiovese	teroldego 1	2	5	1	1	4	3	3 (18343669	18343815)	(18343911	18343972) alicante	cabarnet	chardonnay	ansonica	kozma	lambrusco	moscato	pinot	sangiovese	teroldego 9	4	4	5	2	18	8	13	15	8
chr18 VIT_218s0001g15000.1 Alt-5' 13029899 alicante	chardonnay	ansonica	lambrusco	moscato	pinot	sangiovese	teroldego 1	3	1	1	1	7	8	6 13020153 alicante	cabarnet	chardonnay	ansonica	kozma	lambrusco	moscato	pinot	sangiovese	teroldego 4	1	1	2	1	10	8	20	5	10
chr18 VIT_218s0001g15000.1 Alt-5' 13029489 alicante	cabarnet	chardonnay	ansonica	lambrusco	moscato	pinot	sangiovese	teroldego 5	1	5	8	1	10	17	4	10 13020153 alicante	cabarnet	chardonnay	ansonica	kozma	lambrusco	moscato	pinot	sangiovese	teroldego 4	1	1	2	1	10	8	20	5	10
chr18 VIT_218s0001g15000.1 Alt-3' 13029846 moscato	pinot	teroldego 1	2	1 13030388 alicante	cabarnet	chardonnay	ansonica	kozma	lambrusco	moscato	pinot	sangiovese	teroldego 10	2	9	11	1	12	18	41	15	25
chr18 VIT_218s0001g15000.1 IR (13035908	13036085) alicante	chardonnay	pinot	sangiovese	teroldego 1	5	3	1	1 (13035601	13035908)	(13036085	13036549) alicante	cabarnet	chardonnay	lambrusco	moscato	pinot	teroldego 1	2	1	2	1	4	4
chrUn VIT_200s0527g00030.1 Alt-5' 31306942 ansonica	lambrusco	moscato	pinot 72	214	8	130 31306710 alicante	cabarnet	chardonnay	ansonica	kozma	lambrusco	moscato	pinot	sangiovese	teroldego 69	61	112	214	27	497	194	410	213	352
chrUn VIT_200s0527g00030.1 IR (31306454	31306710) cabarnet	kozma	lambrusco	teroldego 1	1	1	1 (31305709	31306454)	(31306710	31307467) alicante	cabarnet	chardonnay	ansonica	kozma	lambrusco	moscato	pinot	sangiovese	teroldego 69	61	112	214	27	497	194	410	213	352
chr17 VIT_217s0000g06830.1 IR (7506708	7506901) alicante	cabarnet	sangiovese	teroldego 1	1	1	1 (7506217	7506708)	(7506901	7507726) alicante	cabarnet	chardonnay	ansonica	kozma	lambrusco	moscato	pinot	sangiovese	teroldego 12	3	4	8	4	15	10	10	10	8
chr19 VIT_219s0090g00990.1 Alt-5' 7092384 alicante	cabarnet	ansonica	lambrusco	moscato	pinot	sangiovese	teroldego 4	2	4	8	9	8	11	4 7092403 alicante	cabarnet	chardonnay	ansonica	kozma	lambrusco	moscato	pinot	sangiovese	teroldego 41	25	15	33	11	39	48	54	37	18
chr19 VIT_219s0090g00990.1 Alt-3' 7088779 alicante	chardonnay	kozma	lambrusco	moscato	pinot	sangiovese	teroldego 2	3	5	8	5	4	3	2 7088751 alicante	kozma	lambrusco	moscato	pinot	teroldego 3	1	1	4	3	1
chr19 VIT_219s0090g00990.1 ES (7088061	7088614)	(7089430	7089522) alicante	cabarnet	chardonnay	ansonica	kozma	lambrusco	moscato	pinot	sangiovese	teroldego 49	33	24	40	17	62	66	63	82	37 (7088061	7088614)	(7088717	7088751)..(7088717	7088751)	(7089430	7089522) alicante	chardonnay	ansonica	kozma	lambrusco	moscato	pinot	sangiovese	teroldego..alicante	kozma	lambrusco	moscato	pinot	teroldego 6	3	1	6	12	14	10	3	6..3	1
chr19 VIT_219s0090g00990.1 IR (7088751	7089430) kozma	lambrusco	moscato	pinot	sangiovese	teroldego 4	2	1	4	4	1 (7088717	7088751)	(7089430	7089522) alicante	kozma	lambrusco	moscato	pinot	teroldego 3	1	1	4	3	1
chr19 VIT_219s0090g00990.1 IR (7089522	7090459) alicante	ansonica	lambrusco	moscato	pinot	sangiovese	teroldego 1	1	1	1	1	1	1 (7089430	7089522)	(7090459	7090509) alicante	cabarnet	chardonnay	ansonica	kozma	lambrusco	moscato	pinot	sangiovese	teroldego 55	28	19	38	15	70	66	70	67	38
chr19 VIT_219s0090g00990.1 IR (7088614	7088717) alicante	cabarnet	ansonica	kozma	lambrusco	moscato	pinot	sangiovese	teroldego 1	4	1	1	3	6	5	2	4 (7088061	7088614)	(7088717	7088751) alicante	chardonnay	ansonica	kozma	lambrusco	moscato	pinot	sangiovese	teroldego 6	3	1	6	12	14	10	3	6
chr19 VIT_219s0090g00990.1 IR (7090509	7092403) lambrusco	moscato	pinot	sangiovese 1	1	1	1 (7090459	7090509)	(7092403	7092559) alicante	cabarnet	chardonnay	ansonica	kozma	lambrusco	moscato	pinot	sangiovese	teroldego 41	25	15	33	11	39	47	53	37	18
chr17 VIT_217s0000g10190.1 IR (12387191	12387307) alicante	lambrusco	moscato	sangiovese 1	1	1	1 (12387019	12387191)	(12387307	12387376) alicante	cabarnet	chardonnay	ansonica	kozma	lambrusco	moscato	pinot	sangiovese	teroldego 52	31	16	30	26	53	56	61	44	40
chr17 VIT_217s0000g10190.1 IR (12380565	12381859) ansonica	lambrusco	sangiovese	teroldego 2	1	1	1 (12380413	12380565)	(12381859	12381963) alicante	cabarnet	chardonnay	ansonica	kozma	lambrusco	moscato	pinot	sangiovese	teroldego 93	62	42	56	50	94	126	144	139	74
chr17 VIT_217s0000g10190.1 IR (12380291	12380413) alicante	cabarnet	ansonica	kozma	pinot	sangiovese	teroldego 1	5	1	1	1	3	1 (12379870	12380291)	(12380413	12380565) alicante	cabarnet	chardonnay	ansonica	kozma	lambrusco	moscato	pinot	sangiovese	teroldego 120	83	46	56	49	122	128	130	123	92
chr7 VIT_207s0005g02470.1 Alt-5' 4826021 cabarnet	ansonica	kozma	lambrusco	pinot	sangiovese 4	1	1	4	1	4 4826225 alicante	cabarnet	chardonnay	ansonica	kozma	lambrusco	moscato	pinot	sangiovese	teroldego 7	6	3	5	3	10	8	9	11	8
chr7 VIT_207s0005g02470.1 Alt-5' 4825630 cabarnet	lambrusco	moscato	sangiovese 3	1	1	5 4825410 alicante	cabarnet	chardonnay	ansonica	kozma	lambrusco	moscato	pinot	sangiovese	teroldego 1	7	1	2	7	11	3	2	8	6
chr7 VIT_207s0005g02470.1 IR (4823894	4823971) alicante	cabarnet	ansonica	kozma	lambrusco	moscato	pinot	sangiovese	teroldego 2	1	3	3	4	2	3	5	2 (4823769	4823894)	(4823971	4824180) alicante	cabarnet	chardonnay	ansonica	lambrusco	moscato	pinot	sangiovese	teroldego 2	3	3	2	6	6	3	6	3
chr7 VIT_207s0005g02470.1 IR (4825410	4825875) lambrusco	sangiovese	teroldego 1	1	1 (4824994	4825410)	(4825875	4826225) alicante	cabarnet	chardonnay	ansonica	kozma	lambrusco	moscato	pinot	sangiovese	teroldego 1	7	1	2	7	11	3	2	8	6
chr7 VIT_207s0005g02470.1 IR (4821056	4821498) lambrusco	moscato	teroldego 5	1	1 (4820790	4821056)	(4821498	4821843) alicante	cabarnet	chardonnay	ansonica	kozma	lambrusco	moscato	pinot	sangiovese 1	1	1	1	3	2	3	2	3
chr7 VIT_207s0005g02470.1 IR (4821843	4823558) kozma	lambrusco	moscato	sangiovese 1	1	1	1 (4821498	4821843)	(4823558	4823695) alicante	cabarnet	chardonnay	ansonica	lambrusco	moscato	pinot	sangiovese	teroldego 2	6	2	4	11	2	14	7	6
chr7 VIT_207s0005g02470.1 IR (4823695	4823769) cabarnet	chardonnay	ansonica	kozma	lambrusco	moscato	sangiovese 1	1	1	1	1	1	1 (4823558	4823695)	(4823769	4823894) alicante	cabarnet	chardonnay	ansonica	kozma	lambrusco	moscato	pinot	sangiovese	teroldego 5	8	2	2	4	9	6	5	6	1
chr12 VIT_212s0034g02140.1 Alt-5' 18417933 cabarnet	lambrusco	moscato	sangiovese	teroldego 2	1	1	1	1 18434584 alicante	cabarnet	chardonnay	ansonica	kozma	lambrusco	moscato	pinot	sangiovese	teroldego 65	71	50	36	42	65	100	67	96	41
chr12 VIT_212s0034g02140.1 Alt-3' 18436756 alicante	cabarnet	chardonnay	ansonica	kozma	lambrusco	moscato	sangiovese	teroldego 2	1	1	1	1	1	5	2	2 18434665 alicante	cabarnet	chardonnay	ansonica	kozma	lambrusco	moscato	pinot	sangiovese	teroldego 54	57	35	29	40	62	102	48	81	45
chr12 VIT_212s0034g02140.1 Alt-3' 18436767 moscato	pinot	sangiovese	teroldego 3	3	3	1 18434665 alicante	cabarnet	chardonnay	ansonica	kozma	lambrusco	moscato	pinot	sangiovese	teroldego 54	57	35	29	40	62	102	48	81	45
chr12 VIT_212s0034g02140.1 Alt-5' 18437285 alicante	cabarnet	lambrusco	moscato	sangiovese	teroldego 6	2	6	12	6	2 18437569 alicante	cabarnet	chardonnay	ansonica	kozma	lambrusco	moscato	pinot	sangiovese	teroldego 49	59	37	30	39	55	97	49	78	43
chr12 VIT_212s0034g02140.1 Alt-5' 18436647 alicante	kozma	lambrusco	moscato	sangiovese	teroldego 3	3	2	12	3	3 18437569 alicante	cabarnet	chardonnay	ansonica	kozma	lambrusco	moscato	pinot	sangiovese	teroldego 49	59	37	30	39	55	97	49	78	43
chr12 VIT_212s0034g02140.1 Alt-5' 18427706 chardonnay	ansonica	moscato	sangiovese 1	1	2	3 18434584 alicante	cabarnet	chardonnay	ansonica	kozma	lambrusco	moscato	pinot	sangiovese	teroldego 65	71	50	36	42	65	100	67	96	41
chr12 VIT_212s0034g02140.1 Alt-3' 18407880 alicante	cabarnet	ansonica	kozma	lambrusco	moscato	pinot	sangiovese	teroldego 12	4	1	1	8	26	7	13	5 18407885 alicante	cabarnet	chardonnay	ansonica	kozma	lambrusco	moscato	pinot	sangiovese	teroldego 59	29	29	46	25	83	112	103	129	64
chr12 VIT_212s0034g02140.1 Alt-5' 18438486 alicante	kozma	lambrusco	moscato	pinot	sangiovese	teroldego 2	2	3	13	7	4	4 18438502 alicante	cabarnet	chardonnay	ansonica	kozma	lambrusco	moscato	pinot	sangiovese	teroldego 45	48	19	30	14	47	108	62	76	54
chr12 VIT_212s0034g02140.1 Alt-3' 18437358 alicante	cabarnet	chardonnay	kozma	moscato	sangiovese 1	3	1	1	10	1 18434665 alicante	cabarnet	chardonnay	ansonica	kozma	lambrusco	moscato	pinot	sangiovese	teroldego 54	57	35	29	40	62	102	48	81	45
chr12 VIT_212s0034g02140.1 IR (18434665	18437569) cabarnet	kozma	moscato	sangiovese	teroldego 2	3	2	1	1 (18434584	18434665)	(18437569	18438003) alicante	cabarnet	chardonnay	ansonica	kozma	lambrusco	moscato	pinot	sangiovese	teroldego 45	55	35	29	37	54	80	46	74	41
chr12 VIT_212s0034g02140.1 IR (18406386	18406468) alicante	cabarnet	ansonica	kozma	lambrusco	moscato	pinot	sangiovese	teroldego 1	1	1	1	4	8	5	2	4 (18406310	18406386)	(18406468	18406559) alicante	cabarnet	chardonnay	ansonica	kozma	lambrusco	moscato	pinot	sangiovese	teroldego 29	13	13	27	15	77	93	94	125	71
chr12 VIT_212s0034g02140.1 IR (18415240	18417034) lambrusco	moscato	teroldego 1	2	1 (18415161	18415240)	(18417034	18417128) alicante	cabarnet	chardonnay	ansonica	kozma	lambrusco	moscato	pinot	sangiovese	teroldego 43	35	18	33	18	59	128	70	101	43
chr12 VIT_212s0034g02140.1 IR (18407885	18408243) alicante	cabarnet	chardonnay	ansonica	kozma	lambrusco	moscato	pinot	sangiovese	teroldego 16	2	2	1	2	9	23	8	8	7 (18407800	18407885)	(18408243	18408359) alicante	cabarnet	chardonnay	ansonica	kozma	lambrusco	moscato	pinot	sangiovese	teroldego 59	29	29	46	25	83	109	103	129	64
chr8 VIT_208s0032g00690.1 Antisense 4163375 alicante	moscato	sangiovese 3	2	1 4163377 alicante	cabarnet	chardonnay	ansonica	kozma	lambrusco	moscato	pinot	sangiovese	teroldego 22	18	19	8	7	20	22	34	31	29
chr8 VIT_208s0032g00690.1 Antisense 4166614 alicante	moscato	sangiovese 3	2	1 4166611 alicante	cabarnet	chardonnay	ansonica	kozma	lambrusco	moscato	pinot	sangiovese	teroldego 22	18	19	7	7	20	23	33	32	29
chr8 VIT_208s0032g00690.1 Antisense 4133242 alicante	moscato	pinot	sangiovese	teroldego 2	4	3	1	2 4133243 alicante	cabarnet	chardonnay	ansonica	kozma	lambrusco	moscato	pinot	sangiovese	teroldego 21	12	6	10	4	19	10	19	23	24
chr8 VIT_208s0032g00690.1 Antisense 4134587 alicante	pinot	teroldego 1	2	1 4134582 alicante	cabarnet	chardonnay	ansonica	kozma	lambrusco	moscato	pinot	sangiovese	teroldego 22	12	6	10	4	19	14	20	21	24
chr8 VIT_208s0032g00690.1 IR (4133243	4134582) alicante	cabarnet	chardonnay	kozma	lambrusco	moscato	sangiovese	teroldego 1	3	2	1	1	1	2	2 (4133129	4133243)	(4134582	4134642) alicante	cabarnet	chardonnay	ansonica	kozma	lambrusco	moscato	pinot	sangiovese	teroldego 20	12	6	10	4	19	10	19	21	23
chr8 VIT_208s0040g01900.1 Antisense 12995124 alicante	chardonnay	ansonica	lambrusco 1	1	1	1 12995123 kozma	moscato	pinot	sangiovese	teroldego 1	1	2	1	1
chr10 VIT_210s0003g02780.1 Alt-3' 4865728 cabarnet	kozma	lambrusco	sangiovese 2	1	3	1 4865740 alicante	cabarnet	chardonnay	ansonica	kozma	lambrusco	moscato	pinot	sangiovese	teroldego 32	8	20	33	10	65	39	48	25	21
chr7 VIT_207s0005g06150.1 Alt-5' 10943500 cabarnet	kozma	lambrusco	moscato	pinot	sangiovese	teroldego 2	3	4	4	5	3	3 10943647 alicante	chardonnay	ansonica	lambrusco	moscato	pinot	teroldego 2	1	2	1	1	1	1
chr7 VIT_207s0005g06150.1 Alt-5' 10963070 chardonnay	pinot	sangiovese 3	2	1 10955530 alicante	cabarnet	chardonnay	ansonica	kozma	lambrusco	moscato	pinot	sangiovese	teroldego 2	8	5	6	6	8	18	9	14	5
chr7 VIT_207s0005g06150.1 Alt-5' 10945439 cabarnet	ansonica	moscato	pinot	sangiovese	teroldego 1	1	1	4	4	3 10945433 alicante	cabarnet	chardonnay	ansonica	kozma	lambrusco	moscato	pinot	sangiovese	teroldego 3	2	4	3	2	9	5	7	4	4
chr8 VIT_208s0056g00190.1 Alt-3' 324580 ansonica	moscato	sangiovese 1	1	1 324620 alicante	cabarnet	chardonnay	ansonica	kozma	lambrusco	moscato	pinot	sangiovese	teroldego 473	363	154	259	211	318	409	385	728	244
chr8 VIT_208s0056g00190.1 Alt-3' 321457 alicante	cabarnet	chardonnay	kozma	moscato	pinot	teroldego 3	1	2	3	1	1	1 321454 alicante	pinot	teroldego 1	2	2
chr8 VIT_208s0056g00190.1 Alt-3' 321468 alicante	cabarnet	chardonnay	ansonica	kozma	lambrusco	moscato	pinot	sangiovese	teroldego 165	181	75	96	97	157	254	153	333	128 321454 alicante	pinot	teroldego 1	2	2
chr8 VIT_208s0056g00190.1 ES (321142	321376)	(321693	321978) alicante	cabarnet	chardonnay	ansonica	kozma	lambrusco	moscato	pinot	sangiovese	teroldego 43	41	6	21	17	16	12	30	26	21 (321142	321376)	(321454	321550)..(321454	321550)	(321693	321978) alicante	pinot	teroldego..alicante	cabarnet	chardonnay	ansonica	kozma	lambrusco	moscato	pinot	sangiovese	teroldego 1	2	2..264	201	101	140	112	169	291	204	418	149
chr8 VIT_208s0056g00190.1 IR (321376	321454) alicante	cabarnet	ansonica	lambrusco	moscato	teroldego 2	1	2	1	2	1 (321142	321376)	(321454	321550) alicante	pinot	teroldego 1	2	2
chr8 VIT_208s0056g00190.1 IR (321550	321693) alicante	cabarnet	ansonica	kozma	lambrusco	pinot 1	1	1	2	1	1 (321454	321550)	(321693	321978) alicante	cabarnet	chardonnay	ansonica	kozma	lambrusco	moscato	pinot	sangiovese	teroldego 264	201	101	140	112	169	291	204	418	149
chr8 VIT_208s0056g00190.1 IR (324054	324620) alicante	pinot	sangiovese	teroldego 1	1	1	1 (323593	324054)	(324620	325939) alicante	cabarnet	chardonnay	ansonica	kozma	lambrusco	moscato	pinot	sangiovese	teroldego 473	363	154	259	211	318	408	385	728	244
chr11 VIT_211s0016g02290.1 Alt-5' 1863403 alicante	cabarnet	chardonnay	ansonica	kozma	lambrusco	moscato	pinot	sangiovese	teroldego 32	19	15	27	18	39	34	69	32	33 1863244 alicante	cabarnet	chardonnay	ansonica	kozma	lambrusco	moscato	pinot	sangiovese	teroldego 36	19	28	35	17	63	50	76	53	42
chr11 VIT_211s0016g02290.1 Alt-3' 1863318 alicante	cabarnet	chardonnay	ansonica	kozma	lambrusco	moscato	pinot	sangiovese	teroldego 32	19	15	27	18	39	34	69	32	33 1863479 alicante	cabarnet	chardonnay	ansonica	kozma	lambrusco	moscato	pinot	sangiovese	teroldego 33	28	13	28	12	52	53	65	30	30
chr18 VIT_218s0001g09170.1 Alt-5' 7636610 alicante	cabarnet	chardonnay	ansonica	kozma	lambrusco	moscato	sangiovese	teroldego 1	3	1	3	5	1	9	10	3 7636897 alicante	cabarnet	chardonnay	kozma	lambrusco	moscato	pinot	sangiovese	teroldego 2	3	2	5	3	9	7	5	1
chr18 VIT_218s0001g09170.1 Alt-3' 7645639 alicante	chardonnay	kozma	pinot	teroldego 2	1	2	2	1 7649745 alicante	cabarnet	chardonnay	ansonica	kozma	lambrusco	moscato	pinot	sangiovese	teroldego 128	151	78	115	69	223	233	237	314	95
chr18 VIT_218s0001g09170.1 Alt-3' 7643179 cabarnet	chardonnay	kozma 1	1	1 7643157 alicante	cabarnet	chardonnay	ansonica	kozma	lambrusco	moscato	pinot	sangiovese	teroldego 112	129	97	123	80	197	217	199	314	111
chr18 VIT_218s0001g09170.1 Alt-5' 7645710 alicante	moscato	sangiovese	teroldego 1	1	4	1 7643246 alicante	cabarnet	chardonnay	ansonica	kozma	lambrusco	moscato	pinot	sangiovese	teroldego 129	151	78	115	71	223	232	241	312	95
chr18 VIT_218s0001g09170.1 Alt-5' 7636468 alicante	cabarnet	chardonnay	ansonica	kozma	lambrusco	moscato	pinot	sangiovese	teroldego 84	97	44	107	44	177	231	207	373	153 7636897 alicante	cabarnet	chardonnay	kozma	lambrusco	moscato	pinot	sangiovese	teroldego 2	3	2	5	3	9	7	5	1
chr18 VIT_218s0001g09170.1 Alt-3' 7647996 cabarnet	pinot	sangiovese 1	2	2 7649745 alicante	cabarnet	chardonnay	ansonica	kozma	lambrusco	moscato	pinot	sangiovese	teroldego 128	151	78	115	69	223	233	237	314	95
chr18 VIT_218s0001g09170.1 ES (7642866	7642943)	(7643157	7643246) alicante	kozma	sangiovese 1	1	2 (7642866	7642943)	(7643039	7643089)..(7643039	7643089)	(7643157	7643246) alicante	cabarnet	chardonnay	ansonica	kozma	lambrusco	moscato	pinot	sangiovese	teroldego..alicante	cabarnet	chardonnay	ansonica	kozma	lambrusco	moscato	pinot	sangiovese	teroldego 89	102	70	106	68	211	194	174	282	112..111	129	97	123	79	197	217	199	312	111
chr18 VIT_218s0001g09170.1 IR (7636897	7637168) alicante	cabarnet	ansonica	kozma	lambrusco	moscato	pinot	sangiovese	teroldego 2	3	3	2	4	3	3	3	4 (7636159	7636897)	(7637168	7637336) alicante	cabarnet	chardonnay	kozma	lambrusco	moscato	pinot	sangiovese	teroldego 2	3	2	5	3	9	7	5	1
chr18 VIT_218s0001g09170.1 IR (7642175	7642469) alicante	cabarnet	kozma	sangiovese 1	2	1	1 (7642066	7642175)	(7642469	7642781) alicante	cabarnet	chardonnay	ansonica	kozma	lambrusco	moscato	pinot	sangiovese	teroldego 88	122	88	75	71	120	148	128	221	61
chr18 VIT_218s0001g09170.1 IR (7643089	7643157) cabarnet	chardonnay	kozma	moscato	pinot	sangiovese	teroldego 1	1	1	3	1	4	3 (7643039	7643089)	(7643157	7643246) alicante	cabarnet	chardonnay	ansonica	kozma	lambrusco	moscato	pinot	sangiovese	teroldego 111	129	97	123	79	197	217	199	312	111
chr18 VIT_218s0001g09170.1 IR (7642943	7643039) alicante	cabarnet	ansonica	lambrusco	moscato	pinot	sangiovese	teroldego 3	1	1	1	3	4	2	1 (7642866	7642943)	(7643039	7643089) alicante	cabarnet	chardonnay	ansonica	kozma	lambrusco	moscato	pinot	sangiovese	teroldego 89	102	70	106	68	211	194	174	282	112
chr18 VIT_218s0001g09170.1 IRc (7636159	7636468)	(7636569	7636897) ansonica	kozma	lambrusco	moscato	teroldego 3	2	1	3	2 (7636159	7636897) alicante	ansonica	moscato	sangiovese 2	1	2	2
chr18 VIT_218s0041g00560.1 IR (25027217	25027287) ansonica	lambrusco	sangiovese 2	1	2 (25027000	25027217)	(25027287	25027446) alicante	cabarnet	chardonnay	ansonica	lambrusco	pinot	sangiovese 1	2	1	8	4	5	56
chrUn VIT_200s0920g00020.1 Alt-3' 36821657 ansonica	lambrusco	pinot	teroldego 1	2	1	1 36821652 alicante	cabarnet	chardonnay	ansonica	kozma	lambrusco	moscato	pinot	sangiovese	teroldego 93	94	52	60	56	147	195	151	183	101
chrUn VIT_200s0370g00020.1 IR (26051400	26051500) alicante	cabarnet	moscato	pinot	sangiovese 1	1	2	2	4 (26050381	26051400)	(26051500	26051653) alicante	cabarnet	chardonnay	ansonica	kozma	lambrusco	moscato	pinot	sangiovese	teroldego 68	37	30	68	38	135	92	180	114	78
chr6 VIT_206s0080g00970.1 IR (21045181	21045739) ansonica	lambrusco	moscato	sangiovese 1	3	4	3 (21044906	21045181)	(21045739	21046364) alicante	cabarnet	chardonnay	ansonica	lambrusco	moscato	pinot	sangiovese	teroldego 4	4	2	1	10	3	4	6	5
chr10 VIT_210s0003g04510.1 Alt-3' 7880069 lambrusco	moscato	pinot	teroldego 1	1	3	1 7881892 alicante	chardonnay	ansonica	kozma	lambrusco	moscato	pinot	sangiovese	teroldego 2	1	2	3	1	4	9	4	5
chr10 VIT_210s0003g04510.1 Alt-5' 7883349 alicante	chardonnay	lambrusco	moscato	pinot	sangiovese	teroldego 2	1	4	5	6	5	3 7883184 alicante	cabarnet	ansonica	lambrusco	moscato	pinot	sangiovese	teroldego 1	1	2	2	10	5	5	3
chr5 VIT_205s0102g00145.1 Alt-3' 22000248 alicante	cabarnet	lambrusco	pinot	sangiovese 1	3	2	1	8 21998039 alicante	cabarnet	chardonnay	ansonica	kozma	lambrusco	moscato	pinot	sangiovese	teroldego 14	11	16	14	5	70	23	29	28	37
chr8 VIT_208s0007g05550.1 Alt-3' 19458565 alicante	ansonica	lambrusco	moscato	pinot	teroldego 2	3	1	7	5	2 19458547 alicante	cabarnet	chardonnay	ansonica	kozma	lambrusco	moscato	pinot	sangiovese	teroldego 233	174	147	150	110	247	347	450	350	139
chr8 VIT_208s0007g05550.1 ES (19458484	19458547)	(19460613	19460751) cabarnet	ansonica	kozma	moscato	sangiovese 1	1	2	1	2 (19458484	19458547)	(19459436	19459557)..(19459436	19459557)	(19460613	19460751) alicante	cabarnet	chardonnay	ansonica	kozma	lambrusco	moscato	pinot	sangiovese	teroldego..alicante	cabarnet	chardonnay	ansonica	kozma	lambrusco	moscato	pinot	sangiovese	teroldego 233	173	147	148	108	247	346	450	348	139..197	136	116	174	79	225
chr8 VIT_208s0007g05550.1 IR (19458405	19458484) ansonica	kozma	moscato	pinot 1	2	3	3 (19457707	19458405)	(19458484	19458547) alicante	cabarnet	chardonnay	ansonica	kozma	lambrusco	moscato	pinot	sangiovese	teroldego 220	201	169	128	132	214	352	395	322	127
chr8 VIT_208s0007g05550.1 IR (19459557	19460613) alicante	chardonnay	ansonica	lambrusco	moscato	pinot	sangiovese	teroldego 5	1	3	7	5	14	20	7 (19459436	19459557)	(19460613	19460751) alicante	cabarnet	chardonnay	ansonica	kozma	lambrusco	moscato	pinot	sangiovese	teroldego 197	136	116	174	79	225	386	380	321	124
chr13 VIT_213s0064g01870.1 Alt-3' 23714593 alicante	ansonica	moscato	pinot	sangiovese	teroldego 1	3	1	1	6	2 23714806 alicante	cabarnet	ansonica	pinot	teroldego 1	1	1	3	2
chr13 VIT_213s0064g01870.1 Alt-5' 23716518 alicante	chardonnay	ansonica	pinot	sangiovese 1	2	2	1	2 23717016 ansonica	lambrusco	sangiovese	teroldego 1	1	2	1
chr13 VIT_213s0064g01870.1 Alt-5' 23715881 alicante	ansonica	lambrusco	moscato 1	2	1	5 23717016 ansonica	lambrusco	sangiovese	teroldego 1	1	2	1
chr13 VIT_213s0064g01870.1 Alt-3' 23715758 alicante	ansonica	lambrusco	moscato 1	2	1	5 23715591 ansonica	lambrusco	sangiovese	teroldego 1	1	2	1
chr13 VIT_213s0064g01870.1 Alt-3' 23713347 alicante	cabarnet	chardonnay	ansonica	lambrusco	pinot	sangiovese	teroldego 4	2	1	3	3	3	6	6 23714806 alicante	cabarnet	ansonica	pinot	teroldego 1	1	1	3	2
chr13 VIT_213s0064g01870.1 Alt-3' 23716419 alicante	chardonnay	ansonica	pinot	sangiovese 1	2	2	1	2 23715591 ansonica	lambrusco	sangiovese	teroldego 1	1	2	1
chr13 VIT_213s0064g01870.1 Alt-3' 23713791 chardonnay	lambrusco	moscato	pinot	teroldego 2	2	1	1	6 23714806 alicante	cabarnet	ansonica	pinot	teroldego 1	1	1	3	2
chr13 VIT_213s0064g01870.1 IR (23714806	23715097) alicante	cabarnet	ansonica	lambrusco	sangiovese 1	1	2	2	3 (23712690	23714806)	(23715097	23715194) cabarnet	ansonica	teroldego 1	1	2
chr6 VIT_206s0004g04480.1 Alt-3' 5424258 chardonnay	lambrusco	pinot	sangiovese	teroldego 2	3	1	1	1 5424787 alicante	cabarnet	chardonnay	ansonica	lambrusco	moscato	pinot	sangiovese	teroldego 2	2	3	2	8	6	4	6	6
chr6 VIT_206s0004g04480.1 Alt-3' 5424936 alicante	cabarnet	chardonnay	ansonica	kozma	lambrusco	moscato	pinot	sangiovese	teroldego 6	1	5	2	3	8	8	9	7	4 5424787 alicante	cabarnet	chardonnay	ansonica	lambrusco	moscato	pinot	sangiovese	teroldego 2	2	3	2	8	6	4	6	6
chr6 VIT_206s0004g04480.1 Alt-3' 5422874 alicante	cabarnet	chardonnay	ansonica	kozma	lambrusco	moscato	pinot	sangiovese	teroldego 6	10	8	19	4	15	10	16	16	7 5424787 alicante	cabarnet	chardonnay	ansonica	lambrusco	moscato	pinot	sangiovese	teroldego 2	2	3	2	8	6	4	6	6
chr6 VIT_206s0004g04480.1 IR (5424787	5425032) alicante	cabarnet	chardonnay	ansonica	lambrusco	moscato	pinot	sangiovese	teroldego 4	5	2	5	7	4	5	7	5 (5422380	5424787)	(5425032	5425287) alicante	cabarnet	chardonnay	ansonica	lambrusco	moscato	pinot	sangiovese	teroldego 2	2	3	2	8	6	4	6	6
chr6 VIT_206s0004g05730.1 Alt-3' 6500351 alicante	chardonnay	ansonica	pinot	sangiovese	teroldego 1	1	1	4	5	1 6500366 alicante	cabarnet	chardonnay	ansonica	kozma	lambrusco	moscato	pinot	sangiovese	teroldego 275	109	112	148	70	339	232	363	240	257
chr6 VIT_206s0004g05730.1 IR (6500181	6500257) alicante	cabarnet	chardonnay	ansonica	kozma	lambrusco	pinot 1	2	4	1	1	8	2 (6500063	6500181)	(6500257	6500366) alicante	cabarnet	chardonnay	ansonica	kozma	lambrusco	moscato	pinot	sangiovese	teroldego 324	133	171	166	110	379	277	426	305	297
chr6 VIT_206s0004g05730.1 IR (6500366	6500473) alicante	cabarnet	chardonnay	ansonica	lambrusco	moscato	pinot	sangiovese	teroldego 6	2	2	3	5	10	9	4	3 (6500257	6500366)	(6500473	6500690) alicante	cabarnet	chardonnay	ansonica	kozma	lambrusco	moscato	pinot	sangiovese	teroldego 275	109	112	148	70	339	232	363	240	257
chr18 VIT_218s0001g08030.1 Alt-3' 6489958 alicante	kozma	lambrusco	moscato 2	6	1	2 6489770 alicante	cabarnet	chardonnay	ansonica	kozma	lambrusco	moscato	pinot	sangiovese	teroldego 42	51	46	58	43	107	104	125	98	47
chr18 VIT_218s0001g08030.1 IR (6489770	6490053) cabarnet	kozma	lambrusco	teroldego 3	1	1	2 (6489608	6489770)	(6490053	6490132) alicante	cabarnet	chardonnay	ansonica	kozma	lambrusco	moscato	pinot	sangiovese	teroldego 41	51	46	58	43	107	104	125	97	47
chr18 VIT_218s0001g08030.1 IR (6489091	6489608) cabarnet	chardonnay	ansonica	kozma	lambrusco	moscato	pinot	sangiovese	teroldego 2	1	1	1	2	1	2	2	1 (6489017	6489091)	(6489608	6489770) alicante	cabarnet	chardonnay	ansonica	kozma	lambrusco	moscato	pinot	sangiovese	teroldego 50	59	37	50	32	79	126	113	113	54
chr18 VIT_218s0001g08030.1 IR (6488065	6488229) lambrusco	pinot	sangiovese	teroldego 1	1	3	1 (6488021	6488065)	(6488229	6488348) alicante	cabarnet	chardonnay	ansonica	kozma	lambrusco	moscato	pinot	sangiovese	teroldego 84	76	75	80	68	157	165	186	159	82
chr18 VIT_218s0001g08030.1 IR (6487940	6488021) cabarnet	chardonnay	lambrusco	moscato	sangiovese	teroldego 2	1	1	3	1	1 (6483129	6487940)	(6488021	6488065) alicante	cabarnet	chardonnay	ansonica	kozma	lambrusco	moscato	pinot	sangiovese	teroldego 82	76	75	81	71	120	130	160	143	64
chr9 VIT_209s0002g02310.1 Antisense 2117505 alicante	cabarnet	chardonnay	ansonica	lambrusco	moscato	pinot	sangiovese	teroldego 3	1	2	1	6	5	4	3	2 2117504 alicante	cabarnet	chardonnay	ansonica	kozma	lambrusco	moscato	pinot	sangiovese	teroldego 7	10	8	21	4	31	27	23	29	15
chr9 VIT_209s0002g02310.1 Alt-3' 2116802 cabarnet	ansonica	kozma	lambrusco	moscato	pinot	sangiovese 6	5	1	1	4	2	8 2117167 alicante	cabarnet	chardonnay	ansonica	kozma	lambrusco	moscato	pinot	sangiovese	teroldego 22	17	12	23	14	56	36	30	31	28
chr9 VIT_209s0002g02310.1 Antisense 2119585 cabarnet	chardonnay	lambrusco	moscato	pinot	teroldego 1	1	1	1	3	2 2119583 alicante	cabarnet	chardonnay	ansonica	kozma	lambrusco	moscato	pinot	sangiovese	teroldego 17	9	7	22	2	25	27	25	35	23
chr9 VIT_209s0002g02310.1 ES (2119379	2119455)	(2120743	2120784) alicante	chardonnay	ansonica	kozma	lambrusco	moscato	pinot	sangiovese 4	4	3	3	11	8	11	2 (2119379	2119455)	(2119583	2119638)..(2119583	2119638)	(2120743	2120784) alicante	cabarnet	chardonnay	ansonica	kozma	lambrusco	moscato	pinot	sangiovese	teroldego..alicante	cabarnet	chardonnay	ansonica	kozma	lambrusco	moscato	pinot	sangiovese	teroldego 17	9	7	22	2	25	27	25	35
chr9 VIT_209s0002g02310.1 IR (2117719	2117841) ansonica	lambrusco	moscato 1	1	1 (2117656	2117719)	(2117841	2117917) alicante	cabarnet	chardonnay	ansonica	kozma	lambrusco	moscato	pinot	sangiovese	teroldego 25	21	16	39	20	49	42	49	51	23
chr9 VIT_209s0002g02310.1 IR (2117554	2117656) cabarnet	lambrusco	pinot	teroldego 2	1	1	1 (2117504	2117554)	(2117656	2117719) alicante	cabarnet	chardonnay	ansonica	kozma	lambrusco	moscato	pinot	sangiovese	teroldego 20	17	14	43	14	51	50	48	52	31
chr9 VIT_209s0002g02310.1 IR (2121358	2121465) cabarnet	chardonnay	lambrusco	moscato	pinot	sangiovese 1	1	1	1	1	4 (2121246	2121358)	(2121465	2121592) alicante	cabarnet	chardonnay	ansonica	kozma	lambrusco	moscato	pinot	sangiovese	teroldego 20	20	10	25	9	53	26	35	41	21
chr9 VIT_209s0002g02310.1 IR (2119638	2120743) cabarnet	chardonnay	ansonica	lambrusco	pinot	sangiovese	teroldego 1	1	1	1	1	3	1 (2119583	2119638)	(2120743	2120784) alicante	cabarnet	chardonnay	ansonica	kozma	lambrusco	moscato	pinot	sangiovese	teroldego 17	14	9	17	5	33	31	32	31	21
chr9 VIT_209s0002g02310.1 IR (2117407	2117504) alicante	cabarnet	chardonnay	ansonica	kozma	lambrusco	moscato	pinot	sangiovese	teroldego 4	2	2	5	1	14	16	12	10	4 (2117359	2117407)	(2117504	2117554) alicante	cabarnet	chardonnay	ansonica	kozma	lambrusco	moscato	pinot	sangiovese	teroldego 7	10	8	21	3	30	27	22	29	15
chr3 VIT_203s0091g01030.1 Alt-3' 7567232 alicante	moscato	sangiovese	teroldego 1	2	1	1 7566125 alicante	cabarnet	chardonnay	ansonica	kozma	lambrusco	moscato	pinot	sangiovese	teroldego 28	9	16	22	8	49	49	54	57	40
chr3 VIT_203s0091g01030.1 Alt-5' 7566204 lambrusco	moscato	sangiovese 2	1	4 7569511 alicante	cabarnet	chardonnay	ansonica	kozma	lambrusco	moscato	pinot	sangiovese	teroldego 29	10	16	22	9	48	51	55	54	41
chr3 VIT_203s0091g01030.1 ES (7569511	7569594)	(7578730	7578947) ansonica	lambrusco	moscato	pinot	sangiovese	teroldego 2	1	1	2	1	1 (7569511	7569594)	(7574537	7574621)..(7574537	7574621)	(7578730	7578947) alicante	cabarnet	chardonnay	ansonica	kozma	lambrusco	moscato	pinot	sangiovese	teroldego..alicante	cabarnet	chardonnay	ansonica	kozma	lambrusco	moscato	pinot	sangiovese	teroldego 15	12	14	12	8	38	46	40	54	37..28	19	14	14
chr1 VIT_201s0011g03200.1 Alt-3' 2898672 cabarnet	chardonnay	kozma 1	1	1 2899008 alicante	cabarnet	chardonnay	ansonica	kozma	lambrusco	moscato	pinot	sangiovese	teroldego 526	329	438	249	228	548	626	662	447	314
chr1 VIT_201s0011g03200.1 Alt-5' 2901764 alicante	cabarnet	chardonnay	ansonica	kozma	lambrusco	moscato	pinot	sangiovese	teroldego 401	238	166	199	152	435	680	523	416	287 2901752 alicante	cabarnet	chardonnay	ansonica	kozma	lambrusco	moscato	pinot	sangiovese	teroldego 2	1	3	7	3	20	29	8	25	7
chr1 VIT_201s0011g03200.1 ES (2903873	2903920)	(2906022	2906090) alicante	cabarnet	chardonnay	moscato 1	1	1	3 (2903873	2903920)	(2904026	2904085)..(2904026	2904085)	(2906022	2906090) alicante	cabarnet	chardonnay	ansonica	kozma	lambrusco	moscato	pinot	sangiovese	teroldego..alicante	cabarnet	chardonnay	ansonica	kozma	lambrusco	moscato	pinot	sangiovese	teroldego 337	177	159	167	98	335	437	412	301	210..400	201	169	170	102	358	487	464
chr1 VIT_201s0011g03200.1 ES (2902069	2902157)	(2904026	2904085) cabarnet	lambrusco	moscato	sangiovese 1	4	2	4 (2902069	2902157)	(2903873	2903920)..(2903873	2903920)	(2904026	2904085) alicante	cabarnet	chardonnay	ansonica	kozma	lambrusco	moscato	pinot	sangiovese	teroldego..alicante	cabarnet	chardonnay	ansonica	kozma	lambrusco	moscato	pinot	sangiovese	teroldego 476	276	213	274	156	515	675	651	437	336..337	177	159	167	98	335	437	412
chr1 VIT_201s0011g03200.1 ES (2902069	2902157)	(2906022	2906090) cabarnet	ansonica	kozma	lambrusco	moscato	pinot	sangiovese 8	5	4	3	14	2	21 (2902069	2902157)	(2903873	2903920)..(2904026	2904085)	(2906022	2906090) alicante	cabarnet	chardonnay	ansonica	kozma	lambrusco	moscato	pinot	sangiovese	teroldego..alicante	cabarnet	chardonnay	ansonica	kozma	lambrusco	moscato	pinot	sangiovese	teroldego 476	276	213	274	156	515	675	651	437	336..400	201
chr1 VIT_201s0011g03200.1 IR (2902157	2903873) cabarnet	chardonnay	pinot	sangiovese	teroldego 1	2	2	1	1 (2902069	2902157)	(2903873	2903920) alicante	cabarnet	chardonnay	ansonica	kozma	lambrusco	moscato	pinot	sangiovese	teroldego 476	276	213	274	156	515	675	651	437	336
chr1 VIT_201s0011g03200.1 IR (2901927	2902069) cabarnet	moscato	sangiovese	teroldego 1	2	1	2 (2901891	2901927)	(2902069	2902157) alicante	cabarnet	chardonnay	ansonica	kozma	lambrusco	moscato	pinot	sangiovese	teroldego 563	296	254	256	188	592	749	602	496	353
chr1 VIT_201s0011g03200.1 IR (2900392	2900492) alicante	cabarnet	kozma	lambrusco	moscato	pinot	sangiovese 1	1	1	1	4	3	3 (2900331	2900392)	(2900492	2900536) alicante	cabarnet	chardonnay	ansonica	kozma	lambrusco	moscato	pinot	sangiovese	teroldego 309	155	111	156	104	378	495	438	310	233
chr1 VIT_201s0011g03200.1 IR (2903920	2904026) cabarnet	chardonnay	moscato	pinot	sangiovese 1	1	5	6	7 (2903873	2903920)	(2904026	2904085) alicante	cabarnet	chardonnay	ansonica	kozma	lambrusco	moscato	pinot	sangiovese	teroldego 337	177	159	167	98	335	437	412	301	210
chr1 VIT_201s0011g03200.1 IR (2899008	2899442) cabarnet	chardonnay	ansonica	kozma	lambrusco	moscato	pinot	sangiovese	teroldego 2	1	3	1	4	4	3	3	2 (2898546	2899008)	(2899442	2899533) alicante	cabarnet	chardonnay	ansonica	kozma	lambrusco	moscato	pinot	sangiovese	teroldego 526	329	438	249	228	548	626	662	447	314
chr1 VIT_201s0011g03200.1 IR (2900536	2900623) moscato	pinot	sangiovese 4	1	2 (2900492	2900536)	(2900623	2900691) alicante	cabarnet	chardonnay	ansonica	kozma	lambrusco	moscato	pinot	sangiovese	teroldego 294	132	79	138	95	363	521	424	359	218
chr1 VIT_201s0011g03200.1 IR (2899533	2899621) alicante	cabarnet	lambrusco	moscato	sangiovese	teroldego 1	1	2	3	2	1 (2899442	2899533)	(2899621	2899693) alicante	cabarnet	chardonnay	ansonica	kozma	lambrusco	moscato	pinot	sangiovese	teroldego 419	247	260	202	143	492	608	562	452	293
chr1 VIT_201s0011g03200.1 IR (2901811	2901891) alicante	cabarnet	chardonnay	ansonica	kozma	lambrusco	moscato	pinot	sangiovese	teroldego 10	3	2	3	2	10	22	6	13	5 (2901752	2901811)	(2901891	2901927) alicante	cabarnet	chardonnay	ansonica	kozma	lambrusco	moscato	pinot	sangiovese	teroldego 514	304	229	252	190	555	812	635	524	362
chr1 VIT_201s0011g03200.1 IR (2904085	2906022) chardonnay	ansonica	pinot	teroldego 1	1	2	2 (2904026	2904085)	(2906022	2906090) alicante	cabarnet	chardonnay	ansonica	kozma	lambrusco	moscato	pinot	sangiovese	teroldego 400	201	169	170	102	358	487	464	277	219
chr1 VIT_201s0011g03200.1 IR (2899693	2900331) moscato	sangiovese	teroldego 1	1	1 (2899621	2899693)	(2900331	2900392) alicante	cabarnet	chardonnay	ansonica	kozma	lambrusco	moscato	pinot	sangiovese	teroldego 381	186	143	209	111	436	566	495	373	264
chr18 VIT_218s0166g00300.1 Alt-5' 14376462 cabarnet	chardonnay	pinot	sangiovese	teroldego 3	1	10	3	2 14376417 alicante	cabarnet	chardonnay	ansonica	kozma	lambrusco	moscato	pinot	sangiovese	teroldego 23	9	6	18	9	40	43	23	37	23
chr18 VIT_218s0166g00300.1 Alt-3' 14375122 lambrusco	moscato	pinot	sangiovese	teroldego 1	1	1	1	2 14375106 alicante	cabarnet	chardonnay	ansonica	kozma	lambrusco	moscato	pinot	sangiovese	teroldego 26	12	8	19	9	47	47	32	57	22
chr18 VIT_218s0166g00300.1 Alt-3' 14376483 ansonica	kozma	lambrusco	moscato	sangiovese 1	1	1	4	1 14376546 alicante	cabarnet	chardonnay	ansonica	kozma	lambrusco	moscato	pinot	sangiovese	teroldego 41	19	22	35	8	75	72	69	73	44
chr18 VIT_218s0166g00300.1 Alt-3' 14368700 alicante	chardonnay	lambrusco	moscato	pinot 1	2	1	2	5 14368086 alicante	cabarnet	chardonnay	ansonica	kozma	lambrusco	moscato	pinot	sangiovese	teroldego 52	26	36	50	24	89	95	73	90	68
chr18 VIT_218s0166g00300.1 ES (14374985	14375106)	(14377000	14377154) alicante	chardonnay	lambrusco	moscato	sangiovese 1	1	1	2	1 (14374985	14375106)	(14376417	14376546)..(14376417	14376546)	(14377000	14377154) alicante	cabarnet	chardonnay	ansonica	kozma	lambrusco	moscato	pinot	sangiovese	teroldego..cabarnet 23	9	6	18	9	40	42	22	37	20..1
chr8 VIT_208s0007g06540.1 Alt-3' 20271858 alicante	cabarnet	ansonica	kozma	lambrusco	moscato	pinot	sangiovese	teroldego 6	2	4	2	15	17	8	15	11 20271907 alicante	cabarnet	chardonnay	kozma	lambrusco	moscato	sangiovese	teroldego 1	1	1	1	3	4	2	3
chr8 VIT_208s0007g06540.1 IR (20271757	20271907) ansonica	kozma	lambrusco	moscato	pinot	sangiovese	teroldego 1	1	2	1	2	1	2 (20271622	20271757)	(20271907	20271998) alicante	cabarnet	chardonnay	kozma	lambrusco	moscato	sangiovese	teroldego 1	1	1	1	3	4	2	3
chr8 VIT_208s0007g06540.1 IR (20271998	20272102) cabarnet	moscato	pinot	sangiovese 1	1	3	2 (20271907	20271998)	(20272102	20272163) alicante	cabarnet	chardonnay	ansonica	kozma	lambrusco	moscato	pinot	sangiovese	teroldego 7	9	4	3	1	19	22	20	21	7
chr3 VIT_203s0091g00760.1 Alt-5' 7230198 alicante	chardonnay	ansonica	teroldego 4	2	3	2 7230118 alicante	cabarnet	chardonnay	ansonica	kozma	lambrusco	moscato	pinot	sangiovese	teroldego 2	12	11	13	11	22	45	42	41	31
chr3 VIT_203s0091g00760.1 Alt-5' 7227385 chardonnay	ansonica	pinot	teroldego 1	1	1	1 7227194 alicante	cabarnet	chardonnay	ansonica	kozma	lambrusco	moscato	pinot	sangiovese	teroldego 17	24	16	21	14	44	57	52	51	35
chr3 VIT_203s0091g00760.1 IR (7226772	7227194) chardonnay	ansonica	kozma	lambrusco	pinot 1	1	1	2	3 (7226695	7226772)	(7227194	7227476) alicante	cabarnet	chardonnay	ansonica	kozma	lambrusco	moscato	pinot	sangiovese	teroldego 17	24	16	21	14	44	57	52	51	35
chr3 VIT_203s0091g00760.1 IR (7229466	7230118) alicante	cabarnet	ansonica	kozma	lambrusco	moscato	sangiovese	teroldego 1	2	1	1	3	3	4	6 (7229404	7229466)	(7230118	7230485) alicante	cabarnet	chardonnay	ansonica	kozma	lambrusco	moscato	pinot	sangiovese	teroldego 2	12	11	13	11	22	44	42	41	31
chr8 VIT_208s0056g00580.1 Alt-3' 879032 chardonnay	lambrusco	pinot 1	2	4 878827 alicante	cabarnet	chardonnay	ansonica	kozma	lambrusco	moscato	pinot	sangiovese	teroldego 5	7	1	7	2	7	12	20	11	7
chr8 VIT_208s0056g00580.1 Alt-3' 879704 cabarnet	moscato	pinot	sangiovese	teroldego 1	1	2	5	2 879339 alicante	cabarnet	chardonnay	ansonica	kozma	lambrusco	moscato	pinot	sangiovese	teroldego 8	9	9	5	1	19	14	14	11	15
chr8 VIT_208s0056g00580.1 Alt-3' 878584 cabarnet	chardonnay	ansonica	kozma	lambrusco	moscato	pinot	sangiovese	teroldego 2	1	2	2	13	18	12	7	7 878551 cabarnet	chardonnay	ansonica	lambrusco	moscato	pinot	sangiovese	teroldego 1	2	5	1	7	5	4	3
chrUn VIT_200s0455g00010.1 Alt-3' 29517621 alicante	cabarnet	chardonnay	ansonica	kozma	lambrusco	moscato	pinot	sangiovese	teroldego 95	74	67	90	51	158	234	216	232	95 29517578 alicante	cabarnet	ansonica	kozma	moscato	pinot	sangiovese	teroldego 1	3	3	2	7	3	3	1
chrUn VIT_200s0455g00010.1 IR (29517168	29517578) lambrusco	moscato	sangiovese 1	1	2 (29517100	29517168)	(29517578	29518514) alicante	cabarnet	ansonica	kozma	moscato	pinot	sangiovese	teroldego 1	3	3	2	7	3	3	1
chr12 VIT_212s0035g00300.1 Alt-5' 19566222 alicante	cabarnet	moscato	sangiovese 2	1	4	1 19566427 chardonnay	ansonica	lambrusco	pinot 1	1	1	2
chr12 VIT_212s0035g00300.1 Alt-3' 19565551 alicante	moscato	sangiovese 2	4	1 19565351 cabarnet	chardonnay	ansonica	lambrusco	moscato	pinot 1	1	1	1	1	2
chr12 VIT_212s0035g00300.1 IR (19564508	19564616) ansonica	lambrusco	moscato	pinot	sangiovese 1	2	1	1	2 (19564455	19564508)	(19564616	19564675) lambrusco	moscato	pinot 2	3	2
chr3 VIT_203s0038g01440.1 Alt-3' 1002568 alicante	cabarnet	ansonica	kozma	lambrusco	moscato	pinot	sangiovese	teroldego 4	57	1	25	67	3	6	9	16 1002580 alicante	cabarnet	chardonnay	ansonica	kozma	lambrusco	moscato	pinot	sangiovese	teroldego 516	454	278	366	256	975	733	811	1060	505
chr3 VIT_203s0038g01440.1 Alt-5' 996556 chardonnay	lambrusco	pinot 1	4	2 996439 alicante	cabarnet	chardonnay	ansonica	kozma	lambrusco	moscato	pinot	sangiovese	teroldego 458	390	217	267	279	679	567	599	755	422
chr3 VIT_203s0038g01440.1 Alt-3' 1004465 moscato	sangiovese	teroldego 2	1	1 1004440 alicante	cabarnet	chardonnay	ansonica	kozma	lambrusco	moscato	pinot	sangiovese	teroldego 396	416	236	290	255	716	509	697	852	349
chr3 VIT_203s0038g01440.1 ES (1001898	1001972)	(1003572	1003664) alicante	cabarnet	chardonnay	ansonica	lambrusco	moscato	pinot	sangiovese	teroldego 6	1	7	1	4	5	17	7	6 (1001898	1001972)	(1002580	1002654)..(1002580	1002654)	(1003572	1003664) alicante	cabarnet	chardonnay	ansonica	kozma	lambrusco	moscato	pinot	sangiovese	teroldego..alicante	cabarnet	chardonnay	ansonica	kozma	lambrusco	moscato	pinot	sangiovese	teroldego 516	454	278	366	256	975	733
chr3 VIT_203s0038g01440.1 IR (1000432	1001898) kozma	lambrusco	sangiovese 1	1	1 (1000326	1000432)	(1001898	1001972) alicante	cabarnet	chardonnay	ansonica	kozma	lambrusco	moscato	pinot	sangiovese	teroldego 593	546	312	419	371	1162	821	986	1170	561
chr3 VIT_203s0038g01440.1 IR (1002654	1003572) alicante	cabarnet	chardonnay	kozma	lambrusco	moscato	pinot	sangiovese	teroldego 2	5	1	2	1	3	3	3	2 (1002580	1002654)	(1003572	1003664) alicante	cabarnet	chardonnay	ansonica	kozma	lambrusco	moscato	pinot	sangiovese	teroldego 391	338	242	298	218	777	624	756	967	355
chr3 VIT_203s0038g01440.1 IR (1001972	1002580) alicante	cabarnet	chardonnay	ansonica	kozma	lambrusco	moscato	pinot	sangiovese 2	3	2	3	2	6	6	4	8 (1001898	1001972)	(1002580	1002654) alicante	cabarnet	chardonnay	ansonica	kozma	lambrusco	moscato	pinot	sangiovese	teroldego 516	454	278	366	256	975	733	811	1060	505
chr3 VIT_203s0038g01440.1 IR (997874	1000326) ansonica	lambrusco	moscato	pinot	sangiovese 1	1	3	2	5 (997783	997874)	(1000326	1000432) alicante	cabarnet	chardonnay	ansonica	kozma	lambrusco	moscato	pinot	sangiovese	teroldego 617	534	318	430	356	1047	825	1010	1175	517
chr3 VIT_203s0038g01440.1 IR (996439	996717) alicante	cabarnet	chardonnay	ansonica	kozma	lambrusco	moscato	pinot	sangiovese	teroldego 4	1	4	4	5	11	13	11	9	12 (996232	996439)	(996717	996780) alicante	cabarnet	chardonnay	ansonica	kozma	lambrusco	moscato	pinot	sangiovese	teroldego 458	390	217	267	279	679	567	599	755	419
chr15 VIT_215s0046g01640.1 IR (18545883	18546004) cabarnet	ansonica	lambrusco	moscato 1	1	1	1 (18545791	18545883)	(18546004	18546103) alicante	cabarnet	chardonnay	ansonica	kozma	lambrusco	moscato	pinot	sangiovese	teroldego 12	12	8	34	7	41	63	53	72	34
chr15 VIT_215s0046g01640.1 IR (18546103	18546189) kozma	pinot	sangiovese 1	1	1 (18546004	18546103)	(18546189	18546339) alicante	cabarnet	chardonnay	ansonica	kozma	lambrusco	moscato	pinot	sangiovese	teroldego 8	6	13	32	8	40	66	55	67	41
chr16 VIT_216s0098g00970.1 IR (21280421	21281875) ansonica	pinot	sangiovese	teroldego 1	3	1	1 (21280357	21280421)	(21281875	21283164) alicante	ansonica	lambrusco	moscato	pinot	sangiovese	teroldego 1	1	2	1	1	2	2
chr16 VIT_216s0098g00970.1 IR (21278594	21278689) alicante	moscato	pinot 1	1	1 (21278515	21278594)	(21278689	21279059) alicante	chardonnay	kozma	lambrusco	moscato	pinot	sangiovese	teroldego 6	1	1	1	1	2	1	2
chr16 VIT_216s0098g00970.1 IR (21283164	21283234) alicante	kozma	lambrusco	moscato	pinot	sangiovese	teroldego 3	1	1	4	7	2	1 (21281875	21283164)	(21283234	21283495) alicante	ansonica	kozma	lambrusco	moscato	pinot	sangiovese	teroldego 4	1	1	1	2	9	4	3
chr4 VIT_204s0008g01220.1 IR (998898	998999) alicante	moscato	sangiovese 1	1	2 (997535	998898)	(998999	1000319) alicante	cabarnet	chardonnay	ansonica	kozma	lambrusco	moscato	pinot	sangiovese 11	10	2	7	4	1	11	22	17
chr12 VIT_212s0059g01660.1 Alt-3' 6567539 cabarnet	chardonnay	kozma	lambrusco	moscato	sangiovese	teroldego 1	3	1	4	1	5	4 6567520 alicante	chardonnay	kozma	lambrusco	moscato	pinot	sangiovese	teroldego 3	1	2	12	4	3	1	4
chr12 VIT_212s0059g01660.1 Alt-3' 6569753 alicante	cabarnet	chardonnay	lambrusco	teroldego 2	1	1	3	2 6569770 alicante	cabarnet	chardonnay	ansonica	kozma	lambrusco	moscato	pinot	sangiovese	teroldego 9	7	5	3	5	23	8	10	5	9
chr12 VIT_212s0059g01660.1 Alt-5' 6568031 lambrusco	pinot	teroldego 1	1	1 6567671 alicante	cabarnet	chardonnay	ansonica	kozma	lambrusco	moscato	pinot	sangiovese	teroldego 9	5	6	8	9	22	17	12	10	9
chr12 VIT_212s0059g01660.1 IR (6566971	6567520) alicante	kozma	lambrusco	moscato	pinot	teroldego 1	1	2	1	2	1 (6566885	6566971)	(6567520	6567671) alicante	chardonnay	kozma	lambrusco	moscato	pinot	sangiovese	teroldego 3	1	2	12	4	3	1	4
chr12 VIT_212s0059g01660.1 IR (6570421	6570528) alicante	lambrusco	moscato	pinot	sangiovese	teroldego 1	2	1	1	2	4 (6570361	6570421)	(6570528	6570610) alicante	cabarnet	chardonnay	ansonica	kozma	lambrusco	moscato	pinot	sangiovese	teroldego 12	6	5	3	5	17	13	12	7	8
chr12 VIT_212s0059g01660.1 IR (6568289	6568381) cabarnet	chardonnay	lambrusco	moscato	sangiovese	teroldego 3	2	1	1	1	1 (6568209	6568289)	(6568381	6568414) alicante	cabarnet	chardonnay	ansonica	kozma	lambrusco	moscato	pinot	sangiovese	teroldego 11	7	11	6	8	27	14	8	10	11
chr12 VIT_212s0059g01660.1 IR (6569683	6569770) pinot	sangiovese	teroldego 1	1	1 (6569617	6569683)	(6569770	6569846) alicante	cabarnet	chardonnay	ansonica	kozma	lambrusco	moscato	pinot	sangiovese	teroldego 9	7	5	3	5	23	8	10	5	9
chr12 VIT_212s0059g01660.1 IR (6564262	6565022) lambrusco	pinot	sangiovese 1	1	1 (6564094	6564262)	(6565022	6565251) alicante	cabarnet	chardonnay	ansonica	kozma	lambrusco	moscato	pinot	sangiovese	teroldego 3	4	4	3	5	11	5	8	1	6
chr8 VIT_208s0040g01700.1 IR (12824135	12824211) alicante	ansonica	kozma	lambrusco	moscato	pinot	sangiovese 2	1	2	2	1	2	3 (12824063	12824135)	(12824211	12824320) alicante	cabarnet	chardonnay	ansonica	kozma	lambrusco	moscato	pinot	sangiovese	teroldego 204	202	100	186	140	254	316	365	399	214
chr8 VIT_208s0040g01700.1 IR (12825269	12826136) ansonica	kozma	lambrusco	sangiovese 1	1	1	1 (12824949	12825269)	(12826136	12826464) alicante	cabarnet	chardonnay	ansonica	kozma	lambrusco	moscato	pinot	sangiovese	teroldego 118	132	69	116	65	169	206	210	281	132
chr8 VIT_208s0040g01700.1 IR (12824320	12824540) kozma	moscato	pinot 2	1	1 (12824211	12824320)	(12824540	12824614) alicante	cabarnet	chardonnay	ansonica	kozma	lambrusco	moscato	pinot	sangiovese	teroldego 197	213	168	156	169	233	263	322	356	141
chrUn VIT_200s0238g00090.1 IR (16271781	16271961) alicante	cabarnet	pinot	teroldego 1	1	1	1 (16270628	16271781)	(16271961	16272849) alicante	cabarnet	ansonica	kozma	lambrusco	moscato	sangiovese	teroldego 12	2	18	2	1	27	3	1
chr1 VIT_201s0026g01080.1 Alt-5' 10074725 alicante	moscato	teroldego 1	2	1 10074935 alicante	cabarnet	chardonnay	ansonica	kozma	lambrusco	moscato	pinot	sangiovese	teroldego 150	118	117	127	79	206	211	189	219	131
chr1 VIT_201s0026g01080.1 Alt-3' 10068251 alicante	cabarnet	lambrusco	pinot	teroldego 2	1	4	1	1 10068257 alicante	cabarnet	chardonnay	ansonica	kozma	lambrusco	moscato	pinot	sangiovese	teroldego 153	112	102	152	93	271	276	297	274	179
chr1 VIT_201s0026g01080.1 Antisense 10069941 alicante	chardonnay	sangiovese 1	1	1 10069943 alicante	cabarnet	chardonnay	ansonica	kozma	lambrusco	moscato	pinot	sangiovese	teroldego 145	113	88	140	89	228	210	207	231	146
chr1 VIT_201s0026g01080.1 IR (10068549	10069674) alicante	chardonnay	lambrusco	moscato	pinot	sangiovese 1	1	3	1	1	2 (10068358	10068549)	(10069674	10069751) alicante	cabarnet	chardonnay	ansonica	kozma	lambrusco	moscato	pinot	sangiovese	teroldego 105	106	63	99	78	165	169	211	151	114
chr1 VIT_201s0026g01080.1 IR (10068257	10068358) moscato	pinot	teroldego 2	1	1 (10067483	10068257)	(10068358	10068549) alicante	cabarnet	chardonnay	ansonica	kozma	lambrusco	moscato	pinot	sangiovese	teroldego 153	112	102	152	93	271	276	297	274	179
chr1 VIT_201s0026g01080.1 IR (10069751	10069835) cabarnet	kozma	lambrusco	moscato	pinot	sangiovese	teroldego 1	1	5	4	4	4	4 (10069674	10069751)	(10069835	10069943) alicante	cabarnet	chardonnay	ansonica	kozma	lambrusco	moscato	pinot	sangiovese	teroldego 133	87	86	115	69	257	232	275	232	138
chr11 VIT_211s0037g00190.1 Alt-3' 7909285 chardonnay	ansonica	lambrusco	moscato	pinot	sangiovese 2	2	2	2	1	4 7909283 alicante	cabarnet	chardonnay	ansonica	kozma	lambrusco	moscato	pinot	sangiovese	teroldego 3	6	6	12	2	9	16	23	30	12
chr11 VIT_211s0037g00190.1 Alt-3' 7909328 alicante	cabarnet	lambrusco	moscato	pinot	sangiovese	teroldego 2	1	1	1	2	1	1 7909283 alicante	cabarnet	chardonnay	ansonica	kozma	lambrusco	moscato	pinot	sangiovese	teroldego 3	6	6	12	2	9	16	23	30	12
chr11 VIT_211s0037g00190.1 IR (7909161	7909283) cabarnet	ansonica	pinot	sangiovese	teroldego 1	3	2	1	2 (7909060	7909161)	(7909283	7909497) alicante	cabarnet	chardonnay	ansonica	kozma	lambrusco	moscato	pinot	sangiovese	teroldego 3	6	6	12	2	9	16	23	30	12
chr11 VIT_211s0037g00190.1 IR (7908949	7909060) cabarnet	ansonica	kozma	lambrusco	pinot	sangiovese 2	1	1	2	2	1 (7908867	7908949)	(7909060	7909161) alicante	cabarnet	chardonnay	ansonica	kozma	lambrusco	moscato	pinot	sangiovese	teroldego 16	22	11	33	4	43	32	52	62	28
chr5 VIT_205s0020g04850.1 Alt-3' 6697294 chardonnay	moscato	pinot	sangiovese 1	1	1	1 6696163 alicante	cabarnet	chardonnay	ansonica	kozma	lambrusco	moscato	pinot	sangiovese	teroldego 37	54	76	154	37	213	52	119	125	156
chr5 VIT_205s0020g04850.1 IR (6694831	6694974) cabarnet	ansonica	kozma	lambrusco	pinot	sangiovese	teroldego 1	1	1	1	1	1	1 (6694073	6694831)	(6694974	6695118) alicante	cabarnet	chardonnay	ansonica	kozma	lambrusco	moscato	pinot	sangiovese	teroldego 39	53	47	95	22	154	30	76	84	94
chr5 VIT_205s0020g04850.1 IR (6697470	6697570) moscato	pinot	sangiovese 1	1	4 (6697406	6697470)	(6697570	6697793) alicante	cabarnet	chardonnay	ansonica	kozma	lambrusco	moscato	pinot	sangiovese	teroldego 40	60	66	115	28	206	51	101	112	126
chr5 VIT_205s0020g04850.1 IR (6698076	6698164) cabarnet	ansonica	lambrusco	moscato	sangiovese	teroldego 1	2	1	1	1	3 (6697888	6698076)	(6698164	6698414) alicante	cabarnet	chardonnay	ansonica	kozma	lambrusco	moscato	pinot	sangiovese	teroldego 11	12	7	35	6	52	28	38	48	57
chr5 VIT_205s0020g04850.1 IR (6697793	6697888) ansonica	sangiovese	teroldego 3	6	1 (6697570	6697793)	(6697888	6698076) alicante	cabarnet	chardonnay	ansonica	kozma	lambrusco	moscato	pinot	sangiovese	teroldego 28	40	50	62	19	124	36	91	89	81
chr5 VIT_205s0020g04850.1 IR (6695118	6695287) cabarnet	ansonica	lambrusco	sangiovese 1	1	1	1 (6694974	6695118)	(6695287	6695624) alicante	cabarnet	chardonnay	ansonica	kozma	lambrusco	moscato	pinot	sangiovese	teroldego 35	49	63	91	30	174	41	91	84	102
chr4 VIT_204s0008g06500.1 Alt-3' 6421377 alicante	cabarnet	chardonnay	ansonica	kozma	lambrusco	moscato	pinot	sangiovese	teroldego 7	10	7	16	3	7	15	13	19	9 6421522 alicante	cabarnet	chardonnay	ansonica	kozma	lambrusco	moscato	pinot	sangiovese	teroldego 22	27	16	23	12	49	46	39	37	32
chr4 VIT_204s0008g06500.1 Alt-5' 6421463 alicante	cabarnet	chardonnay	ansonica	kozma	lambrusco	moscato	pinot	sangiovese	teroldego 7	10	7	16	3	7	15	13	19	9 6421121 alicante	cabarnet	chardonnay	ansonica	kozma	lambrusco	moscato	pinot	sangiovese	teroldego 12	4	6	29	4	26	38	44	42	21
chr4 VIT_204s0008g06500.1 IR (6418290	6418496) alicante	lambrusco	moscato	sangiovese 1	1	1	1 (6418173	6418290)	(6418496	6418597) alicante	cabarnet	chardonnay	ansonica	kozma	lambrusco	moscato	pinot	sangiovese	teroldego 30	33	13	38	17	35	36	49	39	31
chr4 VIT_204s0008g06500.1 IR (6416736	6417951) alicante	cabarnet	ansonica	moscato	pinot	sangiovese	teroldego 1	1	1	1	1	2	1 (6416217	6416736)	(6417951	6418086) alicante	cabarnet	chardonnay	ansonica	kozma	lambrusco	moscato	pinot	sangiovese	teroldego 17	30	24	44	17	40	88	63	61	48
chr4 VIT_204s0008g06500.1 IRc (6421121	6421377)	(6421463	6421522) alicante	cabarnet	chardonnay	ansonica	kozma	lambrusco	moscato	pinot	sangiovese	teroldego 7	10	7	16	3	7	15	13	19	9 (6421121	6421522) alicante	cabarnet	chardonnay	ansonica	kozma	lambrusco	moscato	pinot	sangiovese	teroldego 9	14	12	24	5	19	16	19	25	22
chr5 VIT_205s0094g00100.1 Alt-5' 23480891 alicante	cabarnet	chardonnay	ansonica	kozma	lambrusco	moscato	pinot	sangiovese	teroldego 5	3	1	4	2	7	11	2	3	3 23480896 alicante	cabarnet	chardonnay	ansonica	kozma	lambrusco	moscato	pinot	sangiovese	teroldego 4	4	6	5	1	8	12	7	7	6
chr5 VIT_205s0094g00100.1 IR (23477321	23477397) alicante	cabarnet	chardonnay	ansonica	kozma	lambrusco	moscato	pinot	sangiovese	teroldego 3	3	1	3	1	1	4	3	3	4 (23477247	23477321)	(23477397	23477445) alicante	cabarnet	chardonnay	ansonica	kozma	lambrusco	moscato	pinot	sangiovese	teroldego 9	4	1	3	5	19	8	6	12	9
chr5 VIT_205s0094g00100.1 IR (23476794	23477247) cabarnet	lambrusco	moscato	pinot	sangiovese 2	1	1	1	1 (23476428	23476794)	(23477247	23477321) alicante	cabarnet	chardonnay	ansonica	kozma	lambrusco	moscato	pinot	sangiovese	teroldego 7	1	9	8	5	10	15	6	11	9
chr5 VIT_205s0094g00100.1 IR (23477445	23477807) ansonica	lambrusco	pinot	sangiovese 2	2	2	1 (23477397	23477445)	(23477807	23477856) alicante	cabarnet	chardonnay	ansonica	kozma	lambrusco	moscato	pinot	sangiovese	teroldego 9	3	4	4	4	18	4	8	9	4
chr18 VIT_218s0001g12130.1 IR (10316383	10316938) lambrusco	moscato	pinot 1	1	1 (10314732	10316383)	(10316938	10317435) alicante	cabarnet	chardonnay	ansonica	kozma	lambrusco	moscato	pinot	sangiovese	teroldego 42	52	45	60	40	83	98	128	163	63
chr3 VIT_203s0038g02500.1 Alt-3' 1746955 cabarnet	ansonica	moscato	pinot	teroldego 3	1	2	1	2 1746959 alicante	cabarnet	chardonnay	ansonica	kozma	lambrusco	moscato	pinot	sangiovese	teroldego 979	601	275	448	358	1129	958	885	846	503
chr2 VIT_202s0488g00040.1 IR (5417428	5417683) alicante	cabarnet	chardonnay	ansonica	lambrusco	moscato	pinot	sangiovese	teroldego 1	2	1	3	6	3	1	4	1 (5417339	5417428)	(5417683	5419068) ansonica	lambrusco	pinot 1	1	1
chrUn VIT_200s0532g00050.1 Alt-3' 31434246 chardonnay	ansonica	lambrusco	moscato	teroldego 1	1	1	1	1 31436256 alicante	cabarnet	chardonnay	ansonica	kozma	lambrusco	moscato	pinot	sangiovese	teroldego 5	5	5	18	5	12	25	17	22	13
chrUn VIT_200s0532g00050.1 Alt-3' 31433926 alicante	cabarnet	ansonica	kozma	lambrusco	moscato	pinot	sangiovese	teroldego 3	1	9	3	9	14	8	14	3 31433896 alicante	cabarnet	chardonnay	ansonica	kozma	lambrusco	moscato	pinot	sangiovese	teroldego 1	1	2	4	3	4	8	4	2	6
chrUn VIT_200s0532g00050.1 ES (31431328	31431455)	(31436576	31436653) chardonnay	ansonica	lambrusco	moscato	teroldego 2	2	1	4	1 (31431328	31431455)	(31433896	31433988)..(31436256	31436318)	(31436576	31436653) alicante	cabarnet	chardonnay	ansonica	kozma	lambrusco	moscato	pinot	sangiovese	teroldego..alicante	cabarnet	chardonnay	ansonica	kozma	lambrusco	moscato	pinot	sangiovese	teroldego 1	1	2	4	3	4	8	4	2	6..13	17	12	23	15	23
chrUn VIT_200s0532g00050.1 ES (31431328	31431455)	(31436256	31436318) alicante	cabarnet	chardonnay	ansonica	kozma	lambrusco	moscato	pinot	sangiovese	teroldego 4	3	3	15	3	12	23	14	21	8 (31431328	31431455)	(31433896	31433988)..(31433896	31433988)	(31436256	31436318) alicante	cabarnet	chardonnay	ansonica	kozma	lambrusco	moscato	pinot	sangiovese	teroldego..alicante	cabarnet	chardonnay	ansonica	kozma	moscato	pinot	sangiovese	teroldego 1	1	2	4	3	4
chr4 VIT_204s0008g02170.1 Alt-3' 1781496 alicante	cabarnet	chardonnay	ansonica	lambrusco	moscato	pinot	sangiovese	teroldego 3	1	3	7	3	6	16	12	10 1781508 alicante	cabarnet	ansonica	kozma	lambrusco	moscato	pinot	sangiovese	teroldego 5	2	2	1	5	5	4	7	4
chr4 VIT_204s0008g02170.1 Antisense 1771625 alicante	cabarnet	chardonnay	ansonica	kozma	lambrusco	moscato	pinot	sangiovese	teroldego 3	6	6	3	7	6	8	14	13	1 1771623 alicante	cabarnet	chardonnay	ansonica	kozma	lambrusco	moscato	pinot	sangiovese	teroldego 6	6	6	4	2	8	12	3	30	6
chr4 VIT_204s0008g02170.1 IR (1785495	1785795) alicante	lambrusco	pinot	sangiovese 1	2	1	1 (1785252	1785495)	(1785795	1785906) alicante	cabarnet	chardonnay	ansonica	kozma	lambrusco	moscato	pinot	sangiovese	teroldego 10	8	5	16	2	18	14	26	17	10
chr8 VIT_208s0007g04630.1 Alt-3' 18567939 alicante	ansonica	lambrusco	pinot	sangiovese 1	1	1	1	2 18567947 alicante	cabarnet	chardonnay	ansonica	kozma	lambrusco	moscato	pinot	sangiovese	teroldego 11	9	10	8	8	25	22	20	32	16
chr8 VIT_208s0007g04630.1 Alt-5' 18572040 cabarnet	chardonnay	ansonica	lambrusco	moscato	pinot	teroldego 4	2	2	6	6	2	1 18572935 alicante	cabarnet	ansonica	kozma	lambrusco	moscato	pinot	sangiovese	teroldego 1	3	4	1	5	6	5	7	1
chr8 VIT_208s0007g04630.1 Alt-3' 18561296 cabarnet	kozma	moscato	pinot	teroldego 2	1	4	3	3 18561280 alicante	cabarnet	chardonnay	ansonica	kozma	lambrusco	moscato	pinot	sangiovese	teroldego 15	22	18	11	23	41	25	26	36	21
chr8 VIT_208s0007g04630.1 Alt-3' 18562068 alicante	cabarnet	chardonnay	ansonica	kozma	lambrusco	moscato	pinot	sangiovese	teroldego 11	16	17	14	10	23	19	21	30	30 18561865 alicante	cabarnet	chardonnay	ansonica	kozma	lambrusco	moscato	pinot	sangiovese	teroldego 19	15	18	15	10	28	32	37	46	40
chr8 VIT_208s0007g04630.1 Alt-3' 18550807 lambrusco	moscato	pinot	sangiovese 1	1	3	1 18550814 alicante	cabarnet	chardonnay	ansonica	kozma	lambrusco	moscato	pinot	sangiovese	teroldego 10	13	5	17	3	40	21	18	31	15
chr8 VIT_208s0007g04630.1 Alt-5' 18570140 alicante	cabarnet	chardonnay	ansonica	kozma	moscato	pinot	teroldego 1	2	1	4	1	4	2	4 18571823 alicante	cabarnet	chardonnay	ansonica	kozma	lambrusco	moscato	pinot	sangiovese	teroldego 1	3	3	5	2	1	3	5	3	5
chr8 VIT_208s0007g04630.1 Alt-3' 18562214 chardonnay	moscato	pinot 2	2	1 18561865 alicante	cabarnet	chardonnay	ansonica	kozma	lambrusco	moscato	pinot	sangiovese	teroldego 19	15	18	15	10	28	32	37	46	40
chr8 VIT_208s0007g04630.1 Alt-5' 18561969 alicante	cabarnet	chardonnay	ansonica	kozma	lambrusco	moscato	pinot	sangiovese	teroldego 14	12	15	11	6	19	19	19	38	28 18562871 alicante	cabarnet	chardonnay	ansonica	kozma	lambrusco	moscato	pinot	sangiovese	teroldego 11	10	20	15	13	32	28	38	29	31
chr8 VIT_208s0007g04630.1 Alt-5' 18534220 ansonica	moscato	pinot	sangiovese	teroldego 2	3	2	1	1 18534201 alicante	cabarnet	chardonnay	ansonica	kozma	lambrusco	moscato	pinot	sangiovese	teroldego 24	25	26	18	19	50	39	38	36	43
chr8 VIT_208s0007g04630.1 Alt-3' 18570056 alicante	cabarnet	chardonnay	ansonica	kozma	moscato	pinot	teroldego 1	2	1	4	1	4	2	4 18569876 alicante	cabarnet	chardonnay	ansonica	kozma	lambrusco	moscato	pinot	sangiovese	teroldego 4	11	10	10	12	15	10	17	17	13
chr8 VIT_208s0007g04630.1 Alt-5' 18513753 lambrusco	pinot	sangiovese 2	1	2 18513733 alicante	cabarnet	chardonnay	ansonica	kozma	lambrusco	moscato	pinot	sangiovese	teroldego 18	17	10	12	10	40	47	38	36	31
chr8 VIT_208s0007g04630.1 Alt-3' 18572134 cabarnet	ansonica	kozma	lambrusco	moscato	pinot	sangiovese	teroldego 1	2	1	4	5	2	5	1 18571949 alicante	cabarnet	chardonnay	ansonica	lambrusco	moscato	pinot	sangiovese	teroldego 1	6	2	4	6	7	5	2	1
chr8 VIT_208s0007g04630.1 Alt-5' 18562150 alicante	cabarnet	chardonnay	ansonica	kozma	lambrusco	moscato	pinot	sangiovese	teroldego 11	16	17	14	10	23	19	21	30	30 18562871 alicante	cabarnet	chardonnay	ansonica	kozma	lambrusco	moscato	pinot	sangiovese	teroldego 11	10	20	15	13	32	28	38	29	31
chr8 VIT_208s0007g04630.1 Alt-5' 18569966 alicante	cabarnet	chardonnay	ansonica	kozma	lambrusco	moscato	pinot	sangiovese	teroldego 3	8	7	5	10	14	7	12	14	8 18571823 alicante	cabarnet	chardonnay	ansonica	kozma	lambrusco	moscato	pinot	sangiovese	teroldego 1	3	3	5	2	1	3	5	3	5
chr8 VIT_208s0007g04630.1 Alt-3' 18562217 alicante	cabarnet	chardonnay	ansonica	kozma	lambrusco	moscato	pinot	sangiovese	teroldego 7	7	15	11	8	23	13	19	21	19 18561865 alicante	cabarnet	chardonnay	ansonica	kozma	lambrusco	moscato	pinot	sangiovese	teroldego 19	15	18	15	10	28	32	37	46	40
chr8 VIT_208s0007g04630.1 Alt-3' 18527480 lambrusco	moscato	sangiovese 1	1	1 18527464 alicante	cabarnet	chardonnay	ansonica	kozma	lambrusco	moscato	pinot	sangiovese	teroldego 13	23	17	18	12	35	33	35	42	33
chr8 VIT_208s0007g04630.1 ES (18547591	18547691)	(18547991	18548136) alicante	kozma	sangiovese	teroldego 2	1	3	1 (18547591	18547691)	(18547797	18547877)..(18547797	18547877)	(18547991	18548136) alicante	cabarnet	chardonnay	ansonica	kozma	lambrusco	moscato	pinot	sangiovese	teroldego..alicante	cabarnet	chardonnay	ansonica	kozma	lambrusco	moscato	pinot	sangiovese	teroldego 16	17	14	16	10	41	30	34	55	28..10	15	7	18	6	48	39	46
chr8 VIT_208s0007g04630.1 IR (18550814	18550895) kozma	moscato	pinot 1	1	1 (18550735	18550814)	(18550895	18551024) alicante	cabarnet	chardonnay	ansonica	kozma	lambrusco	moscato	pinot	sangiovese	teroldego 10	13	5	17	3	40	21	18	31	15
chr8 VIT_208s0007g04630.1 IR (18541233	18541334) ansonica	kozma	moscato	sangiovese 1	1	1	1 (18541100	18541233)	(18541334	18541408) alicante	cabarnet	chardonnay	ansonica	kozma	lambrusco	moscato	pinot	sangiovese	teroldego 16	22	19	19	12	54	37	40	24	33
chrUn VIT_200s0921g00030.1 Antisense 36831104 chardonnay	kozma	lambrusco	pinot	sangiovese	teroldego 1	1	2	2	2	4 36831090 alicante	cabarnet	chardonnay	ansonica	kozma	lambrusco	moscato	pinot	sangiovese	teroldego 2	6	7	4	5	17	7	17	7	26
chrUn VIT_200s0921g00030.1 Antisense 36832504 kozma	moscato	pinot	teroldego 1	2	1	1 36831298 alicante	cabarnet	chardonnay	ansonica	kozma	lambrusco	moscato	pinot	sangiovese	teroldego 6	7	6	15	6	22	31	22	24	15
chrUn VIT_200s0921g00030.1 IR (36831090	36831173) cabarnet	chardonnay	ansonica	kozma	lambrusco	moscato	pinot	sangiovese	teroldego 6	1	3	1	3	5	5	3	5 (36830830	36831090)	(36831173	36831298) alicante	cabarnet	chardonnay	ansonica	kozma	lambrusco	moscato	pinot	sangiovese	teroldego 2	6	7	4	4	16	7	17	7	26
chrUn VIT_200s0921g00030.1 IR (36834488	36834580) alicante	cabarnet	chardonnay	ansonica	lambrusco	moscato	pinot	sangiovese	teroldego 2	2	1	2	1	10	2	6	3 (36834398	36834488)	(36834580	36834737) alicante	cabarnet	chardonnay	ansonica	kozma	lambrusco	moscato	pinot	sangiovese	teroldego 6	17	10	5	2	17	20	18	17	18
chr4 VIT_204s0008g00760.1 Alt-3' 673002 alicante	ansonica	kozma	lambrusco	moscato	pinot	teroldego 3	2	1	2	3	3	1 672970 alicante	cabarnet	chardonnay	ansonica	kozma	lambrusco	moscato	pinot	sangiovese	teroldego 69	27	30	44	17	80	55	96	84	49
chr4 VIT_204s0008g00760.1 IR (673576	673657) alicante	chardonnay	kozma	moscato	pinot	sangiovese	teroldego 1	2	1	1	1	2	1 (673468	673576)	(673657	673718) alicante	cabarnet	chardonnay	ansonica	kozma	lambrusco	moscato	pinot	sangiovese	teroldego 59	26	34	43	21	57	53	63	69	39
chr4 VIT_204s0008g00760.1 IR (671552	671862) ansonica	pinot	teroldego 2	1	1 (671472	671552)	(671862	671911) alicante	cabarnet	chardonnay	ansonica	kozma	lambrusco	moscato	pinot	sangiovese	teroldego 40	40	33	48	21	73	65	85	67	45
chr4 VIT_204s0008g00760.1 IR (673027	673110) alicante	cabarnet	ansonica	kozma	lambrusco	moscato	pinot	sangiovese 1	3	3	2	2	1	7	2 (672970	673027)	(673110	673159) alicante	cabarnet	chardonnay	ansonica	kozma	lambrusco	moscato	pinot	sangiovese	teroldego 44	18	22	29	10	60	52	73	64	39
chr4 VIT_204s0008g00760.1 IR (673159	673468) alicante	cabarnet	chardonnay	ansonica	kozma	lambrusco	moscato	pinot	sangiovese	teroldego 4	1	2	2	3	5	4	3	3	1 (673110	673159)	(673468	673576) alicante	cabarnet	chardonnay	ansonica	kozma	lambrusco	moscato	pinot	sangiovese	teroldego 36	32	29	26	19	57	48	36	53	34
chr4 VIT_204s0008g00760.1 IR (669251	671472) alicante	cabarnet	lambrusco	pinot	teroldego 1	1	2	1	1 (669000	669251)	(671472	671552) alicante	cabarnet	chardonnay	ansonica	kozma	lambrusco	moscato	pinot	sangiovese	teroldego 42	33	36	36	15	79	59	56	69	40
chr15 VIT_215s0048g02740.1 Antisense 16880519 cabarnet	ansonica	kozma	moscato 1	2	1	1 16880514 alicante	cabarnet	chardonnay	ansonica	kozma	lambrusco	moscato	pinot	sangiovese	teroldego 27	34	14	19	21	54	50	51	52	45
chr15 VIT_215s0048g02740.1 Alt-5' 16879247 alicante	cabarnet	chardonnay	ansonica	kozma	lambrusco	moscato	pinot	sangiovese	teroldego 40	71	19	25	28	61	60	41	67	36 16879250 ansonica	lambrusco	moscato	pinot	sangiovese 1	2	1	1	2
chr15 VIT_215s0048g02740.1 Antisense 16880314 cabarnet	ansonica	kozma	moscato 1	2	1	1 16880315 alicante	cabarnet	chardonnay	ansonica	kozma	lambrusco	moscato	pinot	sangiovese	teroldego 27	34	14	19	21	54	50	51	52	45
chr15 VIT_215s0048g02740.1 IR (16879961	16880048) ansonica	lambrusco	sangiovese 1	1	1 (16879872	16879961)	(16880048	16880173) alicante	cabarnet	chardonnay	ansonica	kozma	lambrusco	moscato	pinot	sangiovese	teroldego 43	67	25	29	51	79	78	86	92	61
chr15 VIT_215s0048g02740.1 IR (16880594	16880697) kozma	moscato	pinot	sangiovese	teroldego 1	2	1	1	1 (16880514	16880594)	(16880697	16880804) alicante	cabarnet	chardonnay	ansonica	kozma	lambrusco	moscato	pinot	sangiovese	teroldego 32	59	19	25	31	79	69	76	68	63
chr15 VIT_215s0048g02740.1 IR (16877828	16877953) cabarnet	ansonica	lambrusco	moscato	pinot	sangiovese	teroldego 1	1	2	1	1	2	1 (16877758	16877828)	(16877953	16878027) alicante	cabarnet	chardonnay	ansonica	kozma	lambrusco	moscato	pinot	sangiovese	teroldego 29	54	28	29	38	60	56	55	74	47
chr15 VIT_215s0048g02740.1 IR (16878883	16879250) cabarnet	lambrusco	moscato	pinot	sangiovese	teroldego 2	1	3	1	3	1 (16878767	16878883)	(16879250	16879354) ansonica	lambrusco	moscato	pinot	sangiovese 1	2	1	1	2
chr15 VIT_215s0048g02740.1 IR (16879757	16879872) alicante	cabarnet	sangiovese 1	1	2 (16879635	16879757)	(16879872	16879961) alicante	cabarnet	chardonnay	ansonica	kozma	lambrusco	moscato	pinot	sangiovese	teroldego 60	96	33	48	69	66	97	103	90	79
chr2 VIT_202s0012g02250.1 Alt-3' 9141248 alicante	cabarnet	chardonnay	ansonica	kozma	lambrusco	moscato	pinot	sangiovese	teroldego 1	2	1	4	3	5	7	2	5	3 9139165 alicante	cabarnet	chardonnay	ansonica	kozma	lambrusco	moscato	pinot	sangiovese	teroldego 60	38	19	44	24	89	83	73	86	62
chr2 VIT_202s0012g02250.1 Alt-5' 9153186 alicante	cabarnet	chardonnay	ansonica	kozma	lambrusco	moscato	pinot	sangiovese	teroldego 52	14	11	32	13	41	39	28	33	23 9153248 cabarnet	ansonica	lambrusco	moscato	pinot	sangiovese 3	1	1	2	2	3
chr2 VIT_202s0012g02250.1 Alt-5' 9153190 alicante	cabarnet	chardonnay	ansonica	kozma	lambrusco	moscato	pinot	sangiovese	teroldego 13	15	5	7	6	15	13	11	18	9 9153248 cabarnet	ansonica	lambrusco	moscato	pinot	sangiovese 3	1	1	2	2	3
chr2 VIT_202s0012g02250.1 Alt-5' 9141162 ansonica	kozma	moscato	pinot	sangiovese	teroldego 4	1	3	2	4	4 9145438 alicante	cabarnet	chardonnay	ansonica	kozma	lambrusco	moscato	pinot	sangiovese	teroldego 61	40	20	44	26	94	85	73	87	61
chr2 VIT_202s0012g02250.1 Alt-5' 9153199 alicante	cabarnet	chardonnay	ansonica	kozma	lambrusco	moscato	pinot	sangiovese	teroldego 18	28	15	14	13	38	28	31	57	28 9153248 cabarnet	ansonica	lambrusco	moscato	pinot	sangiovese 3	1	1	2	2	3
chr2 VIT_202s0012g02250.1 IR (9139010	9139088) cabarnet	kozma	pinot	sangiovese 1	1	1	1 (9138885	9139010)	(9139088	9139165) alicante	cabarnet	chardonnay	ansonica	kozma	lambrusco	moscato	pinot	sangiovese	teroldego 58	56	34	49	33	75	82	64	57	39
chr2 VIT_202s0012g02250.1 IR (9148444	9148731) alicante	chardonnay	kozma	moscato	pinot	sangiovese 2	1	1	2	1	1 (9148390	9148444)	(9148731	9148900) alicante	cabarnet	chardonnay	ansonica	kozma	lambrusco	moscato	pinot	sangiovese	teroldego 62	83	60	53	41	118	80	86	87	58
chrUn VIT_200s0978g00010.1 IR (37232663	37232854) alicante	moscato	pinot 4	2	1 (37232563	37232663)	(37232854	37232947) alicante	cabarnet	chardonnay	ansonica	kozma	lambrusco	moscato	pinot	sangiovese	teroldego 5	10	6	11	4	19	19	20	18	15
chr11 VIT_211s0016g03870.1 Alt-3' 3156491 alicante	cabarnet	chardonnay	ansonica	kozma	lambrusco	moscato	pinot	sangiovese	teroldego 14	15	5	26	14	37	42	46	52	32 3156481 alicante	cabarnet	chardonnay	ansonica	kozma	lambrusco	moscato	pinot	sangiovese	teroldego 6	5	2	7	6	12	20	13	17	10
chr11 VIT_211s0016g03870.1 Alt-3' 3161369 cabarnet	ansonica	kozma 1	1	1 3161104 alicante	cabarnet	chardonnay	ansonica	kozma	lambrusco	moscato	pinot	sangiovese	teroldego 43	32	14	31	30	68	67	54	74	41
chr11 VIT_211s0016g03870.1 IR (3161601	3161682) cabarnet	lambrusco	moscato	pinot	teroldego 1	2	1	1	1 (3161104	3161601)	(3161682	3161742) alicante	cabarnet	chardonnay	ansonica	kozma	lambrusco	moscato	pinot	sangiovese	teroldego 52	44	35	19	33	58	46	43	45	27
chr11 VIT_211s0016g03870.1 IR (3160760	3161104) alicante	cabarnet	chardonnay	lambrusco	moscato	pinot	sangiovese	teroldego 4	1	2	6	1	1	2	1 (3159689	3160760)	(3161104	3161601) alicante	cabarnet	chardonnay	ansonica	kozma	lambrusco	moscato	pinot	sangiovese	teroldego 43	32	14	31	30	68	67	54	74	41
chr11 VIT_211s0016g03870.1 IR (3161742	3161833) cabarnet	lambrusco	moscato	sangiovese 2	1	1	1 (3161682	3161742)	(3161833	3162354) alicante	cabarnet	chardonnay	ansonica	kozma	lambrusco	moscato	pinot	sangiovese	teroldego 36	45	33	27	30	60	48	49	53	32
chr11 VIT_211s0052g00670.1 Alt-5' 18196154 cabarnet	lambrusco	moscato	pinot	sangiovese 2	1	2	3	1 18197149 alicante	cabarnet	chardonnay	ansonica	kozma	lambrusco	moscato	pinot	sangiovese	teroldego 26	41	30	68	29	84	136	118	135	126
chr11 VIT_211s0052g00670.1 Alt-5' 18196681 cabarnet	moscato	teroldego 1	2	2 18197149 alicante	cabarnet	chardonnay	ansonica	kozma	lambrusco	moscato	pinot	sangiovese	teroldego 26	41	30	68	29	84	136	118	135	126
chr11 VIT_211s0052g00670.1 ES (18191586	18191822)	(18194586	18194685) lambrusco	moscato	sangiovese 1	2	1 (18191586	18191822)	(18191910	18191978)..(18191910	18191978)	(18194586	18194685) alicante	cabarnet	chardonnay	ansonica	kozma	lambrusco	moscato	pinot	sangiovese	teroldego..alicante	cabarnet	chardonnay	ansonica	kozma	lambrusco	moscato	pinot	sangiovese	teroldego 17	37	20	47	37	65	103	75	119	60..15	25	19	60	28	61	98	74	87	73
chr11 VIT_211s0052g00670.1 IR (18172325	18172410) lambrusco	moscato	pinot	sangiovese 3	2	3	1 (18172117	18172325)	(18172410	18172734) alicante	cabarnet	chardonnay	ansonica	kozma	lambrusco	moscato	pinot	sangiovese	teroldego 100	104	59	144	49	120	212	177	229	132
chr11 VIT_211s0052g00670.1 IR (18172037	18172117) moscato	pinot	sangiovese 2	1	2 (18171295	18172037)	(18172117	18172325) alicante	cabarnet	chardonnay	ansonica	kozma	lambrusco	moscato	pinot	sangiovese	teroldego 63	59	50	100	37	131	179	155	175	103
chr11 VIT_211s0052g00670.1 IR (18194685	18195027) cabarnet	kozma	sangiovese 1	2	1 (18194586	18194685)	(18195027	18195148) alicante	cabarnet	chardonnay	ansonica	kozma	lambrusco	moscato	pinot	sangiovese	teroldego 27	45	38	61	35	61	108	97	118	64
chr11 VIT_211s0052g00670.1 IR (18178487	18178828) moscato	pinot	sangiovese 1	1	1 (18178347	18178487)	(18178828	18178838) alicante	cabarnet	chardonnay	ansonica	kozma	lambrusco	moscato	pinot	sangiovese	teroldego 46	58	73	81	63	85	97	97	110	62
chr11 VIT_211s0052g00670.1 IR (18178838	18178976) cabarnet	lambrusco	moscato	pinot 1	1	1	2 (18178828	18178838)	(18178976	18179123) alicante	cabarnet	chardonnay	ansonica	kozma	lambrusco	moscato	pinot	sangiovese	teroldego 49	60	74	84	69	84	92	99	113	66
chr6 VIT_206s0004g00470.1 IR (657397	658407) lambrusco	moscato	pinot 1	1	1 (657036	657397)	(658407	658468) alicante	cabarnet	chardonnay	ansonica	kozma	lambrusco	moscato	pinot	sangiovese	teroldego 499	336	341	499	184	676	1219	1116	670	669
chr5 VIT_205s0020g00840.1 Alt-3' 2684707 ansonica	lambrusco	moscato 1	2	3 2684688 alicante	cabarnet	chardonnay	ansonica	kozma	lambrusco	moscato	pinot	sangiovese	teroldego 81	133	258	358	86	749	560	635	283	475
chr5 VIT_205s0020g00840.1 Alt-3' 2684712 chardonnay	ansonica	lambrusco	moscato	pinot	sangiovese	teroldego 2	1	2	4	2	1	2 2684688 alicante	cabarnet	chardonnay	ansonica	kozma	lambrusco	moscato	pinot	sangiovese	teroldego 81	133	258	358	86	749	560	635	283	475
chr5 VIT_205s0020g00840.1 IR (2684688	2684806) cabarnet	chardonnay	ansonica	kozma	lambrusco	moscato	pinot	sangiovese	teroldego 1	1	3	1	3	9	4	2	4 (2684034	2684688)	(2684806	2685262) alicante	cabarnet	chardonnay	ansonica	kozma	lambrusco	moscato	pinot	sangiovese	teroldego 81	133	258	358	86	749	560	635	283	475
chr5 VIT_205s0077g00670.1 Alt-5' 482792 moscato	pinot	teroldego 1	2	1 482075 alicante	cabarnet	chardonnay	ansonica	kozma	lambrusco	moscato	pinot	sangiovese	teroldego 18	6	8	12	3	38	34	20	25	25
chr5 VIT_205s0077g00670.1 Alt-3' 480528 alicante	moscato	pinot 2	1	2 480802 alicante	cabarnet	chardonnay	ansonica	kozma	lambrusco	moscato	pinot	sangiovese	teroldego 23	14	13	20	14	48	45	31	44	26
chr10 VIT_210s0042g01130.1 Alt-3' 15018588 moscato	pinot	teroldego 4	1	1 15019324 alicante	cabarnet	chardonnay	ansonica	kozma	lambrusco	moscato	pinot	sangiovese	teroldego 53	59	54	56	31	112	138	126	121	82
chr5 VIT_205s0020g00850.1 Antisense 2690372 alicante	kozma	lambrusco	moscato	pinot	sangiovese 2	4	2	4	7	3 2690370 alicante	cabarnet	chardonnay	ansonica	kozma	lambrusco	moscato	pinot	sangiovese	teroldego 15	15	6	3	7	11	21	28	22	16
chr5 VIT_205s0020g00850.1 Antisense 2690055 alicante	kozma	lambrusco	moscato	pinot	sangiovese 2	4	2	4	7	3 2690057 alicante	cabarnet	chardonnay	ansonica	kozma	lambrusco	moscato	pinot	sangiovese	teroldego 15	18	6	3	8	11	20	26	20	16
chr5 VIT_205s0020g00850.1 Alt-3' 2690719 alicante	cabarnet	chardonnay	ansonica	kozma	lambrusco	moscato	pinot	sangiovese	teroldego 15	17	5	11	7	17	42	26	30	24 2690721 alicante	chardonnay	ansonica	lambrusco	moscato	sangiovese	teroldego 2	1	2	2	6	4	2
chr19 VIT_219s0014g01280.1 Alt-5' 1377739 cabarnet	moscato	pinot 1	1	2 1377567 alicante	cabarnet	chardonnay	ansonica	kozma	lambrusco	moscato	pinot	sangiovese	teroldego 22	11	16	23	8	28	44	25	57	15
chr19 VIT_219s0014g01280.1 Alt-5' 1377070 alicante	cabarnet	chardonnay	ansonica	kozma	lambrusco	moscato	pinot	sangiovese	teroldego 4	6	4	15	5	11	8	2	7	9 1377567 alicante	cabarnet	chardonnay	ansonica	kozma	lambrusco	moscato	pinot	sangiovese	teroldego 22	11	16	23	8	28	44	25	57	15
chr19 VIT_219s0014g01280.1 Alt-5' 1377754 alicante	cabarnet	chardonnay	ansonica	kozma	lambrusco	moscato	pinot	sangiovese	teroldego 28	13	17	22	10	21	28	27	46	25 1377567 alicante	cabarnet	chardonnay	ansonica	kozma	lambrusco	moscato	pinot	sangiovese	teroldego 22	11	16	23	8	28	44	25	57	15
chr19 VIT_219s0014g01280.1 Alt-3' 1377662 alicante	cabarnet	chardonnay	ansonica	kozma	lambrusco	moscato	pinot	sangiovese	teroldego 28	14	17	22	10	21	29	29	46	25 1377828 alicante	cabarnet	chardonnay	ansonica	kozma	lambrusco	moscato	pinot	sangiovese	teroldego 15	15	13	21	7	34	29	40	46	20
chr19 VIT_219s0014g01280.1 IR (1377828	1377926) cabarnet	moscato	sangiovese 1	1	2 (1377567	1377828)	(1377926	1378021) alicante	cabarnet	chardonnay	ansonica	kozma	lambrusco	moscato	pinot	sangiovese	teroldego 15	14	13	21	7	34	29	40	46	20
chr19 VIT_219s0014g01280.1 IRc (1377567	1377662)	(1377754	1377828) alicante	cabarnet	chardonnay	ansonica	kozma	lambrusco	moscato	pinot	sangiovese	teroldego 28	13	17	22	10	21	28	27	46	25 (1377567	1377828) alicante	chardonnay	lambrusco	moscato	pinot	sangiovese	teroldego 1	1	3	1	2	3	1
chr19 VIT_219s0014g01280.1 IRc (1377567	1377662)	(1377739	1377828) cabarnet	moscato	pinot 1	1	2 (1377567	1377828) alicante	chardonnay	lambrusco	moscato	pinot	sangiovese	teroldego 1	1	3	1	2	3	1
chrUn VIT_200s0229g00060.1 Antisense 15420164 alicante	kozma	lambrusco	moscato	pinot	teroldego 2	1	2	1	2	2 15420160 alicante	cabarnet	chardonnay	ansonica	kozma	lambrusco	moscato	pinot	sangiovese	teroldego 1537	819	728	530	509	735	749	915	1260	344
chrUn VIT_200s0229g00060.1 Alt-3' 15419333 alicante	cabarnet	chardonnay	ansonica	kozma	lambrusco	moscato	pinot	sangiovese	teroldego 64	73	20	7	32	16	26	41	82	10 15419571 alicante	cabarnet	chardonnay	ansonica	kozma	lambrusco	moscato	pinot	sangiovese	teroldego 1552	827	730	530	514	742	755	932	1268	357
chrUn VIT_200s0229g00060.1 Alt-3' 15420303 alicante	chardonnay	moscato	pinot 2	2	1	2 15420311 alicante	cabarnet	chardonnay	ansonica	kozma	lambrusco	moscato	pinot	sangiovese	teroldego 1687	903	718	703	563	823	963	1084	1608	442
chrUn VIT_200s0229g00060.1 Antisense 15420777 alicante	cabarnet	chardonnay	ansonica	kozma	lambrusco	moscato	pinot	sangiovese	teroldego 20	9	7	2	6	3	4	4	9	1 15420775 alicante	cabarnet	chardonnay	ansonica	kozma	lambrusco	moscato	pinot	sangiovese	teroldego 263	99	82	96	66	169	159	233	300	100
chrUn VIT_200s0229g00060.1 Alt-5' 15421322 chardonnay	kozma	moscato 1	1	1 15421850 alicante	cabarnet	chardonnay	ansonica	kozma	lambrusco	moscato	pinot	sangiovese	teroldego 685	261	212	340	138	572	636	794	1053	398
chrUn VIT_200s0229g00060.1 Alt-5' 15421709 ansonica	kozma	pinot	sangiovese 1	1	3	1 15421850 alicante	cabarnet	chardonnay	ansonica	kozma	lambrusco	moscato	pinot	sangiovese	teroldego 685	261	212	340	138	572	636	794	1053	398
chrUn VIT_200s0229g00060.1 ES (15420775	15420832)	(15422009	15422304) ansonica	moscato	pinot	sangiovese 4	1	5	3 (15420775	15420832)	(15421850	15421915)..(15421850	15421915)	(15422009	15422304) alicante	cabarnet	chardonnay	ansonica	kozma	lambrusco	moscato	pinot	sangiovese	teroldego..alicante	cabarnet	chardonnay	ansonica	kozma	lambrusco	moscato	pinot	sangiovese	teroldego 685	261	212	340	138	572	636	794	1053	398..1025	362	315	555	200	765	903	1054
chrUn VIT_200s0229g00060.1 ES (15419142	15419571)	(15420405	15420566) alicante	cabarnet	chardonnay	kozma	lambrusco	moscato	pinot	sangiovese	teroldego 12	8	2	4	5	5	16	8	11 (15419142	15419571)	(15420160	15420311)..(15420160	15420311)	(15420405	15420566) alicante	cabarnet	chardonnay	ansonica	kozma	lambrusco	moscato	pinot	sangiovese	teroldego..alicante	cabarnet	chardonnay	ansonica	kozma	lambrusco	moscato	pinot	sangiovese	teroldego 1537	819	728	530	509	735	749
chrUn VIT_200s0229g00060.1 IR (15419571	15420160) cabarnet	chardonnay	ansonica	lambrusco	moscato	pinot	sangiovese	teroldego 1	1	2	3	8	2	7	2 (15419142	15419571)	(15420160	15420311) alicante	cabarnet	chardonnay	ansonica	kozma	lambrusco	moscato	pinot	sangiovese	teroldego 1537	819	728	530	509	735	749	914	1260	344
chrUn VIT_200s0229g00060.1 IR (15421915	15422009) alicante	cabarnet	chardonnay	ansonica	kozma	lambrusco	moscato	pinot	sangiovese	teroldego 1	3	5	10	2	1	2	14	5	5 (15421850	15421915)	(15422009	15422304) alicante	cabarnet	chardonnay	ansonica	kozma	lambrusco	moscato	pinot	sangiovese	teroldego 1025	362	315	555	200	765	903	1054	1369	592
chrUn VIT_200s0229g00060.1 IR (15420311	15420405) alicante	cabarnet	ansonica	kozma	lambrusco	moscato	pinot	sangiovese	teroldego 4	7	7	2	9	11	13	15	5 (15420160	15420311)	(15420405	15420566) alicante	cabarnet	chardonnay	ansonica	kozma	lambrusco	moscato	pinot	sangiovese	teroldego 1687	903	718	703	563	823	963	1084	1608	442
chrUn VIT_200s0229g00060.1 IR (15420832	15421850) cabarnet	chardonnay	ansonica	kozma	lambrusco	moscato	pinot	sangiovese	teroldego 2	1	2	2	1	3	4	3	2 (15420775	15420832)	(15421850	15421915) alicante	cabarnet	chardonnay	ansonica	kozma	lambrusco	moscato	pinot	sangiovese	teroldego 685	261	212	340	138	572	636	794	1053	398
chr16 VIT_216s0039g00150.1 Antisense 82344 cabarnet	lambrusco	moscato 2	1	2 82342 alicante	cabarnet	chardonnay	ansonica	kozma	lambrusco	moscato	pinot	sangiovese	teroldego 40	36	23	32	18	60	57	70	46	52
chr16 VIT_216s0039g00150.1 Antisense 81192 cabarnet	lambrusco	moscato 2	1	2 81194 alicante	cabarnet	chardonnay	ansonica	kozma	lambrusco	moscato	pinot	sangiovese	teroldego 40	36	23	32	18	60	57	70	47	52
chr9 VIT_209s0002g05260.1 Alt-5' 4961775 ansonica	lambrusco	moscato	sangiovese	teroldego 1	3	2	2	1 4960356 alicante	cabarnet	chardonnay	ansonica	kozma	lambrusco	moscato	pinot	sangiovese	teroldego 47	42	20	26	22	47	56	55	72	47
chr9 VIT_209s0002g05260.1 IR (4963295	4963708) alicante	lambrusco	pinot	teroldego 1	2	1	1 (4963208	4963295)	(4963708	4964380) alicante	cabarnet	chardonnay	ansonica	kozma	lambrusco	moscato	pinot	sangiovese	teroldego 22	23	20	21	10	30	61	38	57	30
chr9 VIT_209s0002g05260.1 IR (4962062	4962291) lambrusco	moscato	sangiovese 1	1	1 (4961865	4962062)	(4962291	4962535) alicante	cabarnet	chardonnay	ansonica	kozma	lambrusco	moscato	pinot	sangiovese	teroldego 26	41	19	36	23	42	40	47	42	32
chr9 VIT_209s0002g05260.1 IR (4962535	4962911) lambrusco	pinot	sangiovese	teroldego 1	3	1	1 (4962291	4962535)	(4962911	4963069) alicante	cabarnet	chardonnay	ansonica	kozma	lambrusco	moscato	pinot	sangiovese	teroldego 28	22	13	14	9	29	64	45	58	19
chr3 VIT_203s0091g00640.1 IR (7072861	7072989) ansonica	moscato	pinot 1	1	1 (7072762	7072861)	(7072989	7073358) alicante	cabarnet	chardonnay	ansonica	kozma	lambrusco	moscato	pinot	sangiovese	teroldego 181	103	101	134	71	301	278	320	316	247
chr14 VIT_214s0060g00370.1 Alt-3' 363874 kozma	sangiovese	teroldego 1	2	3 363588 alicante	cabarnet	chardonnay	ansonica	kozma	lambrusco	moscato	pinot	sangiovese	teroldego 8	6	8	6	2	17	5	22	15	10
chr14 VIT_214s0060g00370.1 Alt-3' 362796 alicante	ansonica	lambrusco	moscato	pinot	sangiovese	teroldego 2	5	6	14	6	6	8 363588 alicante	cabarnet	chardonnay	ansonica	kozma	lambrusco	moscato	pinot	sangiovese	teroldego 8	6	8	6	2	17	5	22	15	10
chr14 VIT_214s0060g00370.1 Alt-5' 363734 cabarnet	kozma	sangiovese	teroldego 1	1	2	3 363937 alicante	cabarnet	chardonnay	ansonica	kozma	lambrusco	moscato	pinot	sangiovese	teroldego 5	13	9	8	14	26	20	10	20	17
chr14 VIT_214s0060g00370.1 Alt-5' 363933 cabarnet	chardonnay	ansonica	kozma	lambrusco	moscato	pinot	sangiovese	teroldego 6	1	5	3	2	3	2	3	7 363937 alicante	cabarnet	chardonnay	ansonica	kozma	lambrusco	moscato	pinot	sangiovese	teroldego 5	13	9	8	14	26	20	10	20	17
chr14 VIT_214s0060g00370.1 IR (363937	364022) ansonica	lambrusco	pinot 1	1	1 (363588	363937)	(364022	365994) alicante	cabarnet	chardonnay	ansonica	kozma	lambrusco	moscato	pinot	sangiovese	teroldego 5	13	9	8	14	26	20	10	20	17
chr14 VIT_214s0060g00370.1 IR (362664	363588) lambrusco	sangiovese	teroldego 1	1	2 (362462	362664)	(363588	363937) alicante	cabarnet	chardonnay	ansonica	kozma	lambrusco	moscato	pinot	sangiovese	teroldego 8	6	8	6	2	16	5	22	15	10
chr14 VIT_214s0060g00370.1 IRc (363588	363734)	(363874	363937) kozma	sangiovese	teroldego 1	2	3 (363588	363937) alicante	cabarnet	chardonnay	ansonica	kozma	lambrusco	moscato	pinot	sangiovese	teroldego 6	9	6	12	10	24	16	21	22	18
chr14 VIT_214s0060g01470.1 ES (1160123	1160175)	(1162089	1162249) cabarnet	ansonica	lambrusco	pinot	sangiovese 2	2	2	7	3 (1160123	1160175)	(1160488	1160984)..(1160488	1160984)	(1162089	1162249) cabarnet	ansonica	kozma	lambrusco	moscato	pinot	sangiovese	teroldego..alicante	cabarnet	chardonnay	ansonica	kozma	lambrusco	moscato	pinot	sangiovese	teroldego 2	5	3	6	10	22	22	4..2	6	1	3	1	7	4	32	30	4
chr14 VIT_214s0060g01470.1 IR (1162883	1163396) lambrusco	moscato	pinot	sangiovese	teroldego 1	1	1	1	1 (1162739	1162883)	(1163396	1164529) cabarnet	chardonnay	ansonica	kozma	lambrusco	moscato	pinot	sangiovese	teroldego 4	1	10	3	6	12	40	33	3
chrUn VIT_200s0186g00020.1 Antisense 8697642 alicante	cabarnet	chardonnay	moscato	teroldego 1	1	1	1	1 8697640 alicante	cabarnet	chardonnay	ansonica	kozma	lambrusco	moscato	pinot	sangiovese	teroldego 340	208	128	195	143	422	352	204	314	180
chrUn VIT_200s0186g00020.1 Alt-3' 8697332 alicante	cabarnet	ansonica	kozma	lambrusco	pinot	sangiovese 11	7	2	2	9	5	2 8697254 alicante	cabarnet	chardonnay	ansonica	kozma	lambrusco	moscato	pinot	sangiovese	teroldego 426	157	128	169	113	408	328	305	314	209
chrUn VIT_200s0186g00020.1 Alt-3' 8697277 cabarnet	chardonnay	kozma	lambrusco	moscato	pinot	sangiovese	teroldego 3	2	1	1	6	6	3	6 8697254 alicante	cabarnet	chardonnay	ansonica	kozma	lambrusco	moscato	pinot	sangiovese	teroldego 426	157	128	169	113	408	328	305	314	209
chrUn VIT_200s0186g00020.1 IR (8697403	8697640) alicante	cabarnet	chardonnay	ansonica	kozma	lambrusco	moscato	pinot	sangiovese	teroldego 16	6	3	1	5	18	19	16	18	10 (8697254	8697403)	(8697640	8698201) alicante	cabarnet	chardonnay	ansonica	kozma	lambrusco	moscato	pinot	sangiovese	teroldego 340	208	128	195	143	422	351	204	314	180
chrUn VIT_200s0186g00020.1 IR (8695172	8697254) alicante	cabarnet	ansonica	lambrusco	moscato	pinot	teroldego 3	1	2	6	2	3	2 (8694833	8695172)	(8697254	8697403) alicante	cabarnet	chardonnay	ansonica	kozma	lambrusco	moscato	pinot	sangiovese	teroldego 426	157	128	169	113	408	328	305	313	208
chr3 VIT_203s0180g00120.1 Alt-3' 6039189 moscato	pinot	sangiovese 1	1	1 6043113 alicante	cabarnet	chardonnay	ansonica	kozma	lambrusco	moscato	pinot	sangiovese	teroldego 11	14	11	11	7	21	26	32	28	23
chr15 VIT_215s0024g00860.1 Antisense 1720326 cabarnet	sangiovese	teroldego 1	1	1 1720323 alicante	cabarnet	chardonnay	ansonica	kozma	lambrusco	moscato	pinot	sangiovese	teroldego 19	14	20	20	4	25	35	32	30	16
chr15 VIT_215s0024g00860.1 Alt-3' 1718825 alicante	cabarnet	chardonnay	ansonica	kozma	lambrusco	moscato	pinot	sangiovese	teroldego 7	4	3	2	2	7	4	8	10	3 1718618 alicante	cabarnet	chardonnay	ansonica	kozma	lambrusco	moscato	pinot	sangiovese	teroldego 19	15	11	12	9	30	38	38	27	24
chr15 VIT_215s0024g00860.1 Alt-3' 1747249 ansonica	moscato	pinot 1	1	1 1747053 alicante	cabarnet	chardonnay	ansonica	kozma	lambrusco	moscato	pinot	sangiovese	teroldego 5	4	3	8	2	13	22	21	18	11
chr15 VIT_215s0024g00860.1 Alt-5' 1718722 alicante	cabarnet	chardonnay	ansonica	moscato	sangiovese 2	1	1	1	1	1 1719009 alicante	cabarnet	chardonnay	ansonica	kozma	lambrusco	moscato	pinot	sangiovese	teroldego 18	14	12	10	9	30	36	40	27	24
chr15 VIT_215s0024g00860.1 Alt-5' 1717367 moscato	pinot	sangiovese 2	1	2 1718536 alicante	cabarnet	chardonnay	ansonica	kozma	lambrusco	moscato	pinot	sangiovese	teroldego 27	17	20	21	14	37	53	45	43	27
chr15 VIT_215s0024g00860.1 Alt-3' 1748063 alicante	cabarnet	chardonnay	ansonica	kozma	lambrusco	moscato	pinot	sangiovese	teroldego 2	9	5	4	6	7	12	16	13	10 1748059 lambrusco	moscato	pinot	teroldego 1	2	1	1
chr15 VIT_215s0024g00860.1 Alt-5' 1718908 alicante	cabarnet	chardonnay	ansonica	kozma	lambrusco	moscato	pinot	sangiovese	teroldego 7	4	1	2	2	7	4	6	9	3 1719009 alicante	cabarnet	chardonnay	ansonica	kozma	lambrusco	moscato	pinot	sangiovese	teroldego 18	14	12	10	9	30	36	40	27	24
chr15 VIT_215s0024g00860.1 IR (1720205	1720323) ansonica	kozma	moscato	pinot	sangiovese	teroldego 1	1	2	1	1	2 (1720151	1720205)	(1720323	1720425) alicante	cabarnet	chardonnay	ansonica	kozma	lambrusco	moscato	pinot	sangiovese	teroldego 19	14	20	20	4	25	35	32	30	13
chr15 VIT_215s0024g00860.1 IR (1746694	1746796) cabarnet	chardonnay	kozma	pinot 1	1	1	2 (1746594	1746694)	(1746796	1746846) alicante	cabarnet	chardonnay	ansonica	kozma	lambrusco	moscato	pinot	sangiovese	teroldego 4	8	13	9	4	7	14	18	23	4
chr6 VIT_206s0004g08120.1 Alt-3' 8866184 ansonica	lambrusco	moscato	pinot	sangiovese 1	2	3	4	1 8866022 alicante	cabarnet	chardonnay	ansonica	kozma	lambrusco	moscato	pinot	sangiovese	teroldego 5	1	4	1	4	2	9	9	9	2
chr6 VIT_206s0004g08120.1 Alt-3' 8866162 alicante	cabarnet	chardonnay	ansonica	lambrusco	moscato	pinot	sangiovese	teroldego 5	3	3	3	3	13	9	18	1 8866022 alicante	cabarnet	chardonnay	ansonica	kozma	lambrusco	moscato	pinot	sangiovese	teroldego 5	1	4	1	4	2	9	9	9	2
chr6 VIT_206s0004g08120.1 IR (8866022	8866246) alicante	cabarnet	moscato	pinot	sangiovese 1	2	5	1	2 (8865754	8866022)	(8866246	8866295) alicante	cabarnet	chardonnay	ansonica	kozma	lambrusco	moscato	pinot	sangiovese	teroldego 5	1	4	1	4	2	9	9	9	2
chr7 VIT_207s0031g02090.1 Antisense 18260736 alicante	cabarnet	chardonnay	lambrusco	sangiovese	teroldego 2	3	1	1	3	2 18260733 alicante	cabarnet	chardonnay	ansonica	kozma	lambrusco	moscato	pinot	sangiovese	teroldego 43	56	45	52	49	73	86	78	108	76
chr7 VIT_207s0031g02090.1 Antisense 18274181 alicante	ansonica	lambrusco	pinot	sangiovese	teroldego 1	1	2	3	1	2 18274177 alicante	cabarnet	chardonnay	ansonica	kozma	lambrusco	moscato	pinot	sangiovese	teroldego 50	55	23	67	39	113	138	125	135	80
chr7 VIT_207s0031g02090.1 Antisense 18260625 alicante	cabarnet	chardonnay	lambrusco	sangiovese	teroldego 2	3	1	1	3	2 18260626 alicante	cabarnet	chardonnay	ansonica	kozma	lambrusco	moscato	pinot	sangiovese	teroldego 44	59	45	53	50	74	87	78	110	78
chr7 VIT_207s0031g02090.1 Alt-3' 18259105 alicante	cabarnet	chardonnay	ansonica	kozma	lambrusco	moscato	pinot	sangiovese	teroldego 34	9	15	32	27	50	65	77	82	13 18260507 alicante	cabarnet	chardonnay	ansonica	kozma	lambrusco	moscato	pinot	sangiovese	teroldego 6	8	2	11	9	11	15	9	20	7
chr7 VIT_207s0031g02090.1 Alt-3' 18234661 chardonnay	ansonica	pinot	sangiovese 3	4	6	5 18234570 alicante	lambrusco	moscato	pinot	sangiovese	teroldego 1	1	4	4	3	7
chr7 VIT_207s0031g02090.1 Antisense 18274094 alicante	ansonica	lambrusco	pinot	sangiovese	teroldego 1	1	2	3	1	2 18274095 alicante	cabarnet	chardonnay	ansonica	kozma	lambrusco	moscato	pinot	sangiovese	teroldego 50	55	23	67	39	113	138	125	135	80
chr7 VIT_207s0031g02090.1 Alt-3' 18260531 alicante	chardonnay	ansonica	kozma	lambrusco	moscato	pinot	sangiovese 32	17	35	29	46	70	61	73 18260507 alicante	cabarnet	chardonnay	ansonica	kozma	lambrusco	moscato	pinot	sangiovese	teroldego 6	8	2	11	9	11	15	9	20	7
chr7 VIT_207s0031g02090.1 Alt-5' 18259125 alicante	chardonnay	ansonica	kozma	lambrusco	moscato	pinot	sangiovese 32	17	34	29	45	70	61	71 18258163 alicante	cabarnet	chardonnay	ansonica	kozma	lambrusco	moscato	pinot	sangiovese	teroldego 40	17	17	43	36	61	81	86	102	20
chr7 VIT_207s0031g02090.1 Alt-5' 18267456 alicante	kozma	teroldego 2	1	2 18267481 alicante	cabarnet	chardonnay	ansonica	kozma	lambrusco	moscato	pinot	sangiovese	teroldego 38	31	21	48	23	87	81	78	95	49
chr7 VIT_207s0031g02090.1 Alt-3' 18236737 chardonnay	kozma	lambrusco	moscato	pinot	teroldego 1	1	3	3	2	3 18236732 alicante	cabarnet	chardonnay	ansonica	kozma	lambrusco	moscato	pinot	sangiovese	teroldego 33	63	27	61	43	78	84	111	117	65
chr7 VIT_207s0031g02090.1 Alt-5' 18260426 ansonica	lambrusco	sangiovese 1	1	2 18258163 alicante	cabarnet	chardonnay	ansonica	kozma	lambrusco	moscato	pinot	sangiovese	teroldego 40	17	17	43	36	61	81	86	102	20
chr7 VIT_207s0031g02090.1 Alt-3' 18234831 cabarnet	ansonica	moscato	sangiovese 1	5	10	10 18234570 alicante	lambrusco	moscato	pinot	sangiovese	teroldego 1	1	4	4	3	7
chr7 VIT_207s0031g02090.1 Alt-3' 18260699 alicante	cabarnet	ansonica	kozma	lambrusco	moscato	sangiovese	teroldego 1	3	1	1	1	1	2	2 18260733 alicante	cabarnet	chardonnay	ansonica	kozma	lambrusco	moscato	pinot	sangiovese	teroldego 43	56	45	52	49	73	86	78	108	76
chr7 VIT_207s0031g02090.1 Alt-3' 18274021 alicante	cabarnet	chardonnay	ansonica	kozma	lambrusco	moscato	pinot	sangiovese	teroldego 2	4	1	2	1	5	2	3	5	3 18274018 alicante	cabarnet	chardonnay	ansonica	kozma	lambrusco	moscato	pinot	sangiovese	teroldego 50	30	17	55	29	88	113	91	97	63
chr7 VIT_207s0031g02090.1 IR (18274686	18275019) ansonica	kozma	moscato 1	1	1 (18274627	18274686)	(18275019	18275254) alicante	cabarnet	chardonnay	ansonica	kozma	lambrusco	moscato	pinot	sangiovese	teroldego 77	80	44	66	30	121	139	119	141	78
chr7 VIT_207s0031g02090.1 IR (18272870	18274018) alicante	cabarnet	pinot 1	1	1 (18272727	18272870)	(18274018	18274095) alicante	cabarnet	chardonnay	ansonica	kozma	lambrusco	moscato	pinot	sangiovese	teroldego 50	30	17	55	29	88	113	91	96	63
chr7 VIT_207s0031g02090.1 IR (18234520	18234570) alicante	kozma	moscato 1	1	1 (18234368	18234520)	(18234570	18234983) alicante	lambrusco	moscato	pinot	sangiovese	teroldego 1	1	4	4	3	7
chr12 VIT_212s0028g02380.1 IR (3119791	3119884) ansonica	lambrusco	moscato 2	1	1 (3119680	3119791)	(3119884	3120547) alicante	cabarnet	chardonnay	ansonica	kozma	lambrusco	moscato	pinot	sangiovese	teroldego 69	47	34	47	15	87	82	108	107	59
chr12 VIT_212s0028g02380.1 IR (3118578	3119427) alicante	chardonnay	lambrusco	moscato	pinot	sangiovese 1	1	4	1	3	2 (3118547	3118578)	(3119427	3119517) alicante	cabarnet	chardonnay	ansonica	kozma	lambrusco	moscato	pinot	sangiovese	teroldego 46	26	18	45	9	86	81	74	79	46
chr12 VIT_212s0028g02380.1 IR (3118331	3118547) alicante	cabarnet	lambrusco	moscato	pinot 1	1	1	1	1 (3118259	3118331)	(3118547	3118578) alicante	cabarnet	chardonnay	ansonica	kozma	lambrusco	moscato	pinot	sangiovese	teroldego 38	19	17	46	13	88	78	66	85	38
chr12 VIT_212s0028g02380.1 IR (3119517	3119680) cabarnet	ansonica	lambrusco	moscato	pinot	sangiovese	teroldego 4	3	2	7	6	8	3 (3119427	3119517)	(3119680	3119791) alicante	cabarnet	chardonnay	ansonica	kozma	lambrusco	moscato	pinot	sangiovese	teroldego 52	14	25	62	8	120	75	98	122	57
chrUn VIT_200s0347g00120.1 IR (24885722	24885879) lambrusco	moscato	pinot	teroldego 1	3	5	1 (24885512	24885722)	(24885879	24886117) alicante	cabarnet	chardonnay	ansonica	kozma	lambrusco	moscato	pinot	sangiovese	teroldego 10	5	3	1	4	5	22	23	23	9
chr10 VIT_210s0003g01700.1 Alt-3' 3133239 ansonica	lambrusco	moscato	pinot	sangiovese	teroldego 1	1	7	3	2	2 3133142 alicante	cabarnet	chardonnay	ansonica	kozma	lambrusco	moscato	pinot	sangiovese	teroldego 20	27	12	28	16	69	51	71	46	36
chr15 VIT_215s0021g02130.1 Alt-3' 12988160 alicante	cabarnet	chardonnay	ansonica	kozma	lambrusco	moscato	pinot	sangiovese	teroldego 74	85	120	44	71	175	123	191	85	129 12988141 alicante	cabarnet	chardonnay	ansonica	kozma	lambrusco	moscato	pinot	sangiovese	teroldego 27	16	4	17	6	3	11	9	52	1
chr15 VIT_215s0021g02130.1 Alt-5' 12987951 alicante	cabarnet	chardonnay	ansonica	kozma	lambrusco	moscato	pinot	sangiovese	teroldego 121	86	107	85	72	150	122	168	180	113 12987956 alicante	cabarnet	chardonnay	ansonica	kozma	lambrusco	moscato	pinot	sangiovese	teroldego 28	31	28	27	18	43	40	53	58	31
chr15 VIT_215s0021g02130.1 Alt-3' 12988146 alicante	cabarnet	chardonnay	ansonica	kozma	lambrusco	moscato	pinot	sangiovese	teroldego 48	16	11	51	13	15	28	21	101	14 12988141 alicante	cabarnet	chardonnay	ansonica	kozma	lambrusco	moscato	pinot	sangiovese	teroldego 27	16	4	17	6	3	11	9	52	1
chr15 VIT_215s0021g02130.1 IR (12987956	12988141) alicante	cabarnet	kozma	lambrusco	moscato	pinot	sangiovese	teroldego 1	3	4	1	4	1	3	3 (12987848	12987956)	(12988141	12988614) alicante	cabarnet	ansonica	lambrusco	moscato	sangiovese 6	4	5	1	4	12
chr15 VIT_215s0021g02130.1 IR (12987443	12987519) alicante	chardonnay	lambrusco	sangiovese 2	1	2	1 (12987378	12987443)	(12987519	12987646) alicante	cabarnet	chardonnay	ansonica	kozma	lambrusco	moscato	pinot	sangiovese	teroldego 135	99	78	98	76	151	145	218	235	121
chr15 VIT_215s0021g02130.1 IR (12986098	12987378) moscato	sangiovese	teroldego 1	1	1 (12986047	12986098)	(12987378	12987443) alicante	cabarnet	chardonnay	ansonica	kozma	lambrusco	moscato	pinot	sangiovese	teroldego 136	142	95	89	77	169	171	239	209	131
chr15 VIT_215s0021g02130.1 IR (12985572	12986047) alicante	cabarnet	chardonnay	lambrusco	pinot	sangiovese	teroldego 2	1	2	2	10	4	2 (12985487	12985572)	(12986047	12986098) alicante	cabarnet	chardonnay	ansonica	kozma	lambrusco	moscato	pinot	sangiovese	teroldego 115	96	97	84	63	134	147	194	181	92
chr13 VIT_213s0019g02220.1 Alt-5' 3491904 ansonica	moscato	pinot	sangiovese 4	8	4	6 3491938 cabarnet	chardonnay	ansonica	kozma	lambrusco	moscato	pinot	sangiovese	teroldego 3	2	3	2	3	3	3	4	3
chr19 VIT_219s0014g04860.1 Alt-5' 5200714 cabarnet	lambrusco	sangiovese 1	1	1 5203250 alicante	cabarnet	chardonnay	ansonica	kozma	lambrusco	moscato	pinot	sangiovese	teroldego 115	73	62	98	26	248	146	278	183	172
chr19 VIT_219s0014g04860.1 Alt-3' 5200045 alicante	cabarnet	lambrusco	pinot	sangiovese	teroldego 1	3	9	2	2	2 5199868 alicante	cabarnet	chardonnay	ansonica	kozma	lambrusco	moscato	pinot	sangiovese	teroldego 117	72	64	106	29	248	149	277	188	172
chr19 VIT_219s0014g04860.1 Alt-5' 5201842 cabarnet	chardonnay	ansonica 1	2	1 5203250 alicante	cabarnet	chardonnay	ansonica	kozma	lambrusco	moscato	pinot	sangiovese	teroldego 115	73	62	98	26	248	146	278	183	172
chr19 VIT_219s0014g04860.1 Alt-5' 5199963 alicante	ansonica	kozma	lambrusco	moscato	pinot	sangiovese	teroldego 3	6	3	7	3	2	6	3 5203250 alicante	cabarnet	chardonnay	ansonica	kozma	lambrusco	moscato	pinot	sangiovese	teroldego 115	73	62	98	26	248	146	278	183	172
chr19 VIT_219s0014g04860.1 IR (5198613	5199672) cabarnet	lambrusco	pinot	sangiovese	teroldego 3	1	1	2	1 (5198166	5198613)	(5199672	5199868) alicante	cabarnet	chardonnay	ansonica	kozma	lambrusco	moscato	pinot	sangiovese	teroldego 290	126	128	131	83	351	238	338	263	194
chr6 VIT_206s0004g02070.1 Alt-3' 2540330 cabarnet	chardonnay	kozma	lambrusco	moscato	pinot	sangiovese	teroldego 1	1	2	4	3	1	3	1 2540334 alicante	cabarnet	chardonnay	ansonica	kozma	lambrusco	moscato	pinot	sangiovese	teroldego 2	3	5	19	6	8	26	8	15	8
chr6 VIT_206s0004g02070.1 Alt-5' 2545230 alicante	chardonnay	ansonica	kozma	lambrusco	moscato	pinot	sangiovese	teroldego 8	2	15	6	7	17	14	8	7 2544774 alicante	cabarnet	chardonnay	ansonica	kozma	lambrusco	moscato	pinot	sangiovese	teroldego 14	12	9	11	3	13	39	23	22	12
chr6 VIT_206s0004g02070.1 Alt-3' 2534703 alicante	cabarnet	chardonnay	kozma	moscato 2	1	2	1	3 2534706 alicante	cabarnet	chardonnay	ansonica	kozma	lambrusco	moscato	pinot	sangiovese	teroldego 7	8	5	14	5	10	25	22	19	12
chr6 VIT_206s0004g02070.1 IR (2530155	2530288) cabarnet	ansonica	kozma	moscato	sangiovese 2	4	1	5	2 (2529722	2530155)	(2530288	2530480) kozma	moscato	sangiovese 1	1	1
chr6 VIT_206s0004g02070.1 IR (2533825	2534545) lambrusco	pinot	sangiovese 3	1	2 (2533632	2533825)	(2534545	2534706) alicante	cabarnet	chardonnay	ansonica	kozma	lambrusco	moscato	pinot	sangiovese	teroldego 7	9	7	11	8	6	24	17	17	7
chr6 VIT_206s0009g01860.1 Alt-5' 13997841 cabarnet	lambrusco	moscato	pinot	sangiovese	teroldego 1	5	1	5	5	4 13996621 alicante	cabarnet	chardonnay	ansonica	kozma	lambrusco	pinot	sangiovese	teroldego 1	28	3	11	9	23	18	1	17
chr6 VIT_206s0009g01860.1 ES (13996130	13996278)	(14000707	14002006) alicante	cabarnet	chardonnay	ansonica	kozma	lambrusco	moscato	pinot	sangiovese	teroldego 13	29	1	26	22	36	56	34	7	22 (13996130	13996278)	(13996553	13996621)..(13996553	13996621)	(14000707	14002006) cabarnet	chardonnay	ansonica	kozma	lambrusco	moscato	pinot	teroldego..alicante	cabarnet	chardonnay	ansonica	kozma	lambrusco	pinot	sangiovese	teroldego 15	3	13	13	14	1	9	7..1
chr6 VIT_206s0009g01860.1 IR (13995763	13996130) cabarnet	ansonica	pinot 1	1	3 (13995713	13995763)	(13996130	13996278) alicante	cabarnet	ansonica	kozma	lambrusco	moscato	pinot	sangiovese	teroldego 1	22	6	12	19	3	16	4	7
chr19 VIT_219s0085g01130.1 IR (23826947	23827470) chardonnay	moscato	sangiovese 1	1	1 (23826879	23826947)	(23827470	23827610) alicante	cabarnet	chardonnay	ansonica	kozma	lambrusco	moscato	pinot	sangiovese	teroldego 32	15	27	15	7	24	23	35	38	20
chr7 VIT_207s0104g00300.1 IR (1552547	1552656) ansonica	moscato	sangiovese	teroldego 2	3	1	1 (1552460	1552547)	(1552656	1552729) alicante	cabarnet	chardonnay	ansonica	kozma	lambrusco	moscato	pinot	sangiovese	teroldego 4	11	8	13	10	20	27	19	17	12
chr19 VIT_219s0014g03300.1 Alt-3' 3430076 alicante	cabarnet	chardonnay	ansonica	kozma	lambrusco	moscato	pinot	sangiovese	teroldego 446	522	245	313	337	529	695	551	933	466 3430112 alicante	cabarnet	chardonnay	ansonica	kozma	lambrusco	moscato	pinot	sangiovese	teroldego 30	18	11	16	17	28	45	13	30	21
chr19 VIT_219s0014g03300.1 Alt-3' 3429720 chardonnay	lambrusco	moscato	pinot 2	2	1	3 3429697 alicante	cabarnet	chardonnay	ansonica	kozma	lambrusco	moscato	pinot	sangiovese	teroldego 383	524	350	273	317	322	524	474	719	352
chr19 VIT_219s0014g03300.1 IR (3429584	3429697) alicante	cabarnet	chardonnay	ansonica	kozma	lambrusco	moscato	pinot	sangiovese	teroldego 6	8	2	5	10	5	9	9	12	5 (3429190	3429584)	(3429697	3430004) alicante	cabarnet	chardonnay	ansonica	kozma	lambrusco	moscato	pinot	sangiovese	teroldego 383	523	350	273	317	322	524	474	719	352
chr19 VIT_219s0014g03300.1 IR (3430004	3430112) alicante	cabarnet	chardonnay	ansonica	kozma	lambrusco	moscato	pinot	sangiovese	teroldego 26	18	13	10	12	46	37	29	38	31 (3429697	3430004)	(3430112	3431534) alicante	cabarnet	chardonnay	ansonica	kozma	lambrusco	moscato	pinot	sangiovese	teroldego 30	18	11	16	17	28	45	13	30	21
chr9 VIT_209s0002g01740.1 Alt-3' 1564163 cabarnet	ansonica	kozma	lambrusco	moscato	pinot	sangiovese 3	3	1	11	4	4	3 1564892 alicante	cabarnet	chardonnay	ansonica	kozma	lambrusco	moscato	pinot	sangiovese	teroldego 141	105	83	163	65	282	346	347	335	189
chr9 VIT_209s0002g01740.1 Alt-3' 1564868 cabarnet	moscato	sangiovese	teroldego 1	1	3	2 1564892 alicante	cabarnet	chardonnay	ansonica	kozma	lambrusco	moscato	pinot	sangiovese	teroldego 141	105	83	163	65	282	346	347	335	189
chr9 VIT_209s0002g01740.1 Alt-3' 1561898 ansonica	moscato	pinot	sangiovese	teroldego 4	5	5	3	3 1563056 alicante	cabarnet	chardonnay	ansonica	kozma	lambrusco	moscato	pinot	sangiovese	teroldego 143	137	84	174	63	274	384	305	314	212
chr9 VIT_209s0002g01740.1 Antisense 1565677 cabarnet	chardonnay	ansonica	moscato	pinot	teroldego 4	1	1	1	1	1 1565671 alicante	cabarnet	chardonnay	ansonica	kozma	lambrusco	moscato	pinot	sangiovese	teroldego 180	182	102	163	118	264	276	314	279	182
chr9 VIT_209s0002g01740.1 Alt-3' 1566255 cabarnet	lambrusco	moscato	pinot 4	2	3	3 1566313 alicante	cabarnet	chardonnay	ansonica	kozma	lambrusco	moscato	pinot	sangiovese	teroldego 279	172	143	235	141	326	387	439	416	233
chr9 VIT_209s0002g01740.1 Antisense 1565525 cabarnet	chardonnay	ansonica	moscato	pinot	teroldego 4	1	1	1	1	1 1565527 alicante	cabarnet	chardonnay	ansonica	kozma	lambrusco	moscato	pinot	sangiovese	teroldego 180	182	102	163	118	264	277	315	279	182
chr9 VIT_209s0002g01740.1 Alt-5' 1561973 alicante	cabarnet	chardonnay	kozma	lambrusco	moscato	pinot	sangiovese	teroldego 3	1	1	1	3	2	7	5	1 1560809 alicante	cabarnet	chardonnay	ansonica	kozma	lambrusco	moscato	pinot	sangiovese	teroldego 140	136	83	178	62	271	387	302	312	214
chr9 VIT_209s0002g01740.1 IR (1563556	1563644) ansonica	kozma	pinot	sangiovese 1	1	2	1 (1563461	1563556)	(1563644	1563714) alicante	cabarnet	chardonnay	ansonica	kozma	lambrusco	moscato	pinot	sangiovese	teroldego 136	107	67	135	40	262	302	305	255	160
chr9 VIT_209s0002g01740.1 IR (1563714	1564892) cabarnet	kozma	lambrusco	moscato	sangiovese	teroldego 3	1	1	3	3	1 (1563644	1563714)	(1564892	1564953) alicante	cabarnet	chardonnay	ansonica	kozma	lambrusco	moscato	pinot	sangiovese	teroldego 141	105	83	163	65	278	345	347	335	189
chr9 VIT_209s0002g01740.1 IR (1565143	1565226) cabarnet	ansonica	lambrusco	moscato	pinot	sangiovese	teroldego 1	2	5	3	2	2	2 (1565080	1565143)	(1565226	1565310) alicante	cabarnet	chardonnay	ansonica	kozma	lambrusco	moscato	pinot	sangiovese	teroldego 178	159	142	159	103	317	372	352	331	194
chr9 VIT_209s0002g01740.1 IR (1560679	1560769) alicante	cabarnet	chardonnay	moscato	pinot	sangiovese	teroldego 1	2	1	1	1	2	1 (1560135	1560679)	(1560769	1560809) alicante	cabarnet	chardonnay	ansonica	kozma	lambrusco	moscato	pinot	sangiovese	teroldego 187	166	97	207	83	336	479	340	366	240
chr9 VIT_209s0002g01740.1 IR (1564953	1565080) lambrusco	moscato	pinot	sangiovese	teroldego 6	9	5	2	1 (1564892	1564953)	(1565080	1565143) alicante	cabarnet	chardonnay	ansonica	kozma	lambrusco	moscato	pinot	sangiovese	teroldego 149	104	84	134	75	216	232	263	215	125
chr9 VIT_209s0002g01740.1 IR (1565753	1565835) alicante	cabarnet	kozma	lambrusco 1	2	1	2 (1565671	1565753)	(1565835	1565898) alicante	cabarnet	chardonnay	ansonica	kozma	lambrusco	moscato	pinot	sangiovese	teroldego 192	165	87	175	86	268	310	285	303	172
chr9 VIT_209s0002g01740.1 IR (1565310	1565401) kozma	moscato	sangiovese 2	2	1 (1565226	1565310)	(1565401	1565527) alicante	cabarnet	chardonnay	ansonica	kozma	lambrusco	moscato	pinot	sangiovese	teroldego 225	176	141	209	107	345	384	418	417	207
chr9 VIT_209s0002g01740.1 IR (1565527	1565671) alicante	chardonnay	ansonica	pinot 1	1	1	1 (1565401	1565527)	(1565671	1565753) alicante	cabarnet	chardonnay	ansonica	kozma	lambrusco	moscato	pinot	sangiovese	teroldego 180	182	102	163	118	264	276	314	279	182
chr9 VIT_209s0002g01740.1 IR (1563365	1563461) lambrusco	moscato	pinot	sangiovese 1	2	2	1 (1563217	1563365)	(1563461	1563556) alicante	cabarnet	chardonnay	ansonica	kozma	lambrusco	moscato	pinot	sangiovese	teroldego 142	158	96	163	58	218	323	319	289	157
chrUn VIT_200s0227g00170.1 ES (15145467	15145672)	(15145997	15146041) alicante	chardonnay	ansonica	kozma	lambrusco	moscato	pinot	sangiovese	teroldego 7	4	1	1	6	2	4	6	5 (15145467	15145672)	(15145775	15145875)..(15145775	15145875)	(15145997	15146041) alicante	cabarnet	chardonnay	ansonica	kozma	lambrusco	moscato	pinot	sangiovese	teroldego..alicante	cabarnet	chardonnay	ansonica	kozma	lambrusco	moscato	pinot	sangiovese	teroldego 142	65	75	93	42	379	325
chrUn VIT_200s0227g00170.1 IR (15145282	15145467) alicante	ansonica	lambrusco	moscato 3	1	2	4 (15145223	15145282)	(15145467	15145672) alicante	cabarnet	chardonnay	ansonica	kozma	lambrusco	moscato	pinot	sangiovese	teroldego 20	11	11	10	2	33	22	24	8	11
chrUn VIT_200s0227g00170.1 IR (15146041	15146145) alicante	cabarnet	lambrusco	moscato	pinot	sangiovese 1	1	6	1	1	4 (15145997	15146041)	(15146145	15146477) alicante	cabarnet	chardonnay	ansonica	kozma	lambrusco	moscato	pinot	sangiovese	teroldego 201	71	70	95	52	290	267	283	111	123
chrUn VIT_200s0227g00170.1 IR (15145875	15145997) alicante	cabarnet	chardonnay	ansonica	kozma	lambrusco	moscato	pinot	sangiovese	teroldego 16	6	5	6	3	8	5	28	8	7 (15145775	15145875)	(15145997	15146041) alicante	cabarnet	chardonnay	ansonica	kozma	lambrusco	moscato	pinot	sangiovese	teroldego 157	69	64	77	38	342	282	227	113	135
chr7 VIT_207s0185g00140.1 IR (14252597	14254416) cabarnet	ansonica	lambrusco	moscato 1	1	2	2 (14252125	14252597)	(14254416	14254980) alicante	cabarnet	chardonnay	ansonica	kozma	lambrusco	moscato	pinot	sangiovese	teroldego 25	18	12	18	13	33	36	37	27	24
chrUn VIT_200s1428g00020.1 ES (39066792	39066869)	(39067294	39067740) cabarnet	kozma	teroldego 9	4	1 (39066792	39066869)	(39067044	39067166)..(39067044	39067166)	(39067294	39067740) alicante	chardonnay	ansonica	kozma	lambrusco	moscato	pinot	sangiovese	teroldego..alicante	cabarnet	chardonnay	ansonica	kozma	lambrusco	moscato	pinot	sangiovese	teroldego 4	4	19	1	14	20	12	8	7..23	5	10	26	5	29	34	15	21	16
chr19 VIT_219s0014g00860.1 ES (884593	884967)	(888677	888877) alicante	ansonica	moscato 1	1	3 (884593	884967)	(887379	888293)..(887379	888293)	(888677	888877) alicante	cabarnet	chardonnay	ansonica	kozma	lambrusco	moscato	pinot	sangiovese	teroldego..alicante	cabarnet	chardonnay	ansonica	kozma	lambrusco	moscato	pinot	sangiovese	teroldego 41	53	24	53	30	66	97	83	117	61..33	30	15	31	12	32	70	49	67	35
chr7 VIT_207s0005g00850.1 Alt-3' 3465860 alicante	cabarnet	chardonnay	ansonica	kozma	lambrusco	moscato	pinot	sangiovese	teroldego 11	18	19	22	21	44	20	41	83	32 3465883 alicante	cabarnet	lambrusco	pinot	sangiovese	teroldego 1	1	3	5	3	1
chr7 VIT_207s0005g00850.1 IR (3461944	3462227) ansonica	kozma	lambrusco	moscato	pinot	sangiovese	teroldego 1	1	1	1	1	2	2 (3461817	3461944)	(3462227	3462493) alicante	cabarnet	chardonnay	ansonica	kozma	lambrusco	moscato	pinot	sangiovese	teroldego 23	36	19	22	12	40	17	54	57	27
chr13 VIT_213s0074g00450.1 Alt-5' 8251044 cabarnet	chardonnay	ansonica	lambrusco	moscato	pinot	sangiovese	teroldego 5	1	2	2	8	5	9	4 8251007 cabarnet	chardonnay	ansonica	kozma	lambrusco	moscato	pinot	sangiovese	teroldego 5	4	1	1	1	2	4	6	2
chr13 VIT_213s0074g00450.1 ES (8241974	8242031)	(8242432	8242869) cabarnet	ansonica	pinot 1	1	2 (8241974	8242031)	(8242123	8242159)..(8242123	8242159)	(8242432	8242869) alicante	cabarnet	chardonnay	ansonica	kozma	lambrusco	moscato	pinot	sangiovese	teroldego..alicante	cabarnet	chardonnay	ansonica	kozma	lambrusco	moscato	pinot	sangiovese	teroldego 6	18	4	17	12	21	19	30	21	20..6	16	4	18	6	16	19	30	22	19
chr13 VIT_213s0074g00450.1 ES (8239151	8239630)	(8241021	8241135) cabarnet	chardonnay	moscato	pinot	sangiovese 1	1	1	2	1 (8239151	8239630)	(8240883	8240921)..(8240883	8240921)	(8241021	8241135) alicante	cabarnet	chardonnay	ansonica	kozma	lambrusco	moscato	pinot	sangiovese	teroldego..alicante	cabarnet	chardonnay	ansonica	kozma	lambrusco	moscato	pinot	sangiovese	teroldego 3	15	8	12	10	19	23	27	20	15..6	13	9	8	6	16
chr13 VIT_213s0074g00450.1 IR (8240921	8241021) alicante	cabarnet	chardonnay	ansonica	lambrusco	moscato	pinot 1	3	1	1	1	2	3 (8240883	8240921)	(8241021	8241135) alicante	cabarnet	chardonnay	ansonica	kozma	lambrusco	moscato	pinot	sangiovese	teroldego 6	13	9	8	6	16	23	23	21	14
chr13 VIT_213s0074g00450.1 IR (8242159	8242432) chardonnay	moscato	sangiovese 1	2	1 (8242123	8242159)	(8242432	8242869) alicante	cabarnet	chardonnay	ansonica	kozma	lambrusco	moscato	pinot	sangiovese	teroldego 6	16	4	18	6	16	19	30	22	19
chr13 VIT_213s0074g00450.1 IR (8242031	8242123) alicante	cabarnet	chardonnay	ansonica	lambrusco	pinot	teroldego 2	1	1	1	1	3	2 (8241974	8242031)	(8242123	8242159) alicante	cabarnet	chardonnay	ansonica	kozma	lambrusco	moscato	pinot	sangiovese	teroldego 6	18	4	17	12	21	19	30	21	20
chr13 VIT_213s0074g00450.1 IR (8241688	8241974) kozma	lambrusco	sangiovese	teroldego 2	3	2	1 (8241549	8241688)	(8241974	8242031) alicante	cabarnet	chardonnay	ansonica	kozma	lambrusco	moscato	pinot	sangiovese	teroldego 10	12	5	17	9	21	28	35	22	20
chr19 VIT_219s0090g01540.1 Alt-3' 7641595 alicante	pinot	sangiovese	teroldego 3	3	2	1 7639352 alicante	cabarnet	chardonnay	ansonica	kozma	lambrusco	moscato	pinot	sangiovese	teroldego 37	27	13	48	10	73	111	104	101	46
chr19 VIT_219s0090g01540.1 ES (7635771	7636720)	(7639352	7642346) moscato	pinot	sangiovese	teroldego 2	2	4	1 (7635771	7636720)	(7637999	7638148)..(7637999	7638148)	(7639352	7642346) alicante	cabarnet	chardonnay	ansonica	kozma	lambrusco	moscato	pinot	sangiovese	teroldego..alicante	cabarnet	chardonnay	ansonica	kozma	lambrusco	moscato	pinot	sangiovese	teroldego 150	91	29	103	53	121	194	172	128	121..37	27	13	48	10	73	109	102
chr19 VIT_219s0090g01540.1 IR (7638148	7639352) alicante	pinot	sangiovese	teroldego 1	1	3	1 (7637999	7638148)	(7639352	7642346) alicante	cabarnet	chardonnay	ansonica	kozma	lambrusco	moscato	pinot	sangiovese	teroldego 37	27	13	48	10	73	109	102	97	45
chr14 VIT_214s0081g00540.1 IRc (8700356	8700418)	(8700563	8701152) cabarnet	lambrusco	moscato	sangiovese 1	1	2	3 (8700356	8701152) alicante	chardonnay	ansonica	lambrusco	moscato	pinot	sangiovese 1	1	1	2	3	2	5
chrUn VIT_200s0265g00030.1 Alt-3' 19165819 alicante	cabarnet	chardonnay	ansonica	kozma	lambrusco	moscato	pinot	sangiovese	teroldego 6	4	8	4	5	22	12	19	11	10 19165823 chardonnay	ansonica	lambrusco	moscato	pinot	sangiovese	teroldego 3	2	2	5	6	4	2
chrUn VIT_200s0265g00030.1 Alt-3' 19167311 alicante	kozma	sangiovese 1	1	1 19167289 alicante	cabarnet	chardonnay	ansonica	kozma	lambrusco	moscato	pinot	sangiovese	teroldego 7	6	7	13	6	19	23	18	21	18
chrUn VIT_200s0265g00030.1 IR (19165972	19166069) cabarnet	ansonica	lambrusco	pinot	sangiovese	teroldego 2	2	3	3	1	2 (19165921	19165972)	(19166069	19166208) alicante	chardonnay	ansonica	kozma	lambrusco	moscato	pinot	sangiovese	teroldego 3	3	7	4	18	15	19	15	7
chrUn VIT_200s0265g00030.1 IR (19165424	19165709) chardonnay	ansonica	lambrusco	moscato	pinot	sangiovese 2	1	3	2	1	1 (19165014	19165424)	(19165709	19165823) alicante	cabarnet	chardonnay	ansonica	kozma	lambrusco	moscato	pinot	sangiovese	teroldego 6	8	12	13	8	32	32	29	30	14
chrUn VIT_200s0265g00030.1 IR (19168190	19168440) ansonica	moscato	sangiovese	teroldego 1	1	1	1 (19168145	19168190)	(19168440	19168979) alicante	cabarnet	chardonnay	ansonica	kozma	lambrusco	moscato	pinot	sangiovese	teroldego 7	7	10	18	4	13	22	17	17	21
chrUn VIT_200s0265g00030.1 IR (19165823	19165921) lambrusco	moscato	pinot	sangiovese 3	4	1	1 (19165709	19165823)	(19165921	19165972) chardonnay	ansonica	lambrusco	moscato	pinot	sangiovese	teroldego 3	2	2	5	6	4	1
chr13 VIT_213s0175g00210.1 Alt-3' 15226921 lambrusco	pinot	teroldego 3	3	2 15225272 alicante	cabarnet	chardonnay	ansonica	kozma	lambrusco	moscato	pinot	sangiovese	teroldego 29	9	15	8	10	34	60	32	26	33
chr13 VIT_213s0175g00210.1 Alt-3' 15225134 alicante	chardonnay	lambrusco	moscato	pinot 6	2	2	2	2 15225272 alicante	cabarnet	chardonnay	ansonica	kozma	lambrusco	moscato	pinot	sangiovese	teroldego 29	9	15	8	10	34	60	32	26	33
chr13 VIT_213s0175g00210.1 ES (15224727	15225272)	(15229603	15229705) alicante	cabarnet	chardonnay	ansonica	kozma	lambrusco	moscato	pinot	sangiovese	teroldego 26	9	10	7	10	29	56	28	20	29 (15224727	15225272)	(15228858	15228933)..(15228858	15228933)	(15229603	15229705) alicante	chardonnay	ansonica	lambrusco	moscato	pinot	sangiovese	teroldego..alicante	cabarnet	chardonnay	ansonica	kozma	lambrusco	moscato	pinot	sangiovese	teroldego 3	3	1	5	4	4	6
chr18 VIT_218s0001g00980.1 Alt-5' 1685643 alicante	cabarnet	chardonnay	ansonica	kozma	lambrusco	moscato	pinot 1	1	3	2	2	1	4	2 1686991 alicante	kozma	lambrusco	pinot	teroldego 1	1	2	2	2
chr18 VIT_218s0001g00980.1 IR (1684800	1685217) chardonnay	lambrusco	pinot	teroldego 1	1	1	2 (1684391	1684800)	(1685217	1685354) cabarnet	chardonnay	lambrusco	moscato	pinot	sangiovese 1	3	1	1	1	5
chr1 VIT_201s0010g03830.1 Alt-5' 21191648 alicante	ansonica	sangiovese 6	7	15 21192676 alicante	cabarnet	chardonnay	ansonica	kozma	lambrusco	moscato	pinot	sangiovese	teroldego 32	34	25	20	18	40	37	28	32	30
chr1 VIT_201s0010g03830.1 Alt-5' 21192035 alicante	cabarnet	chardonnay	ansonica	kozma	lambrusco	moscato	pinot	sangiovese	teroldego 83	272	17	64	142	213	255	15	153	136 21192676 alicante	cabarnet	chardonnay	ansonica	kozma	lambrusco	moscato	pinot	sangiovese	teroldego 32	34	25	20	18	40	37	28	32	30
chr1 VIT_201s0010g03830.1 Alt-5' 21191309 alicante	chardonnay	ansonica	kozma	lambrusco	moscato	sangiovese	teroldego 2	1	3	2	4	2	1	2 21191307 alicante	cabarnet	chardonnay	ansonica	kozma	lambrusco	moscato	pinot	sangiovese	teroldego 515	473	478	400	307	631	770	644	718	427
chr1 VIT_201s0010g03830.1 Alt-3' 21186558 alicante	cabarnet	chardonnay	ansonica	lambrusco	moscato	pinot	sangiovese	teroldego 27	4	13	22	30	30	41	37	17 21186712 alicante	cabarnet	chardonnay	ansonica	kozma	lambrusco	moscato	pinot	sangiovese	teroldego 400	238	250	335	165	577	591	648	617	338
chr1 VIT_201s0010g03830.1 IRc (21186425	21186558)	(21186655	21186712) alicante	cabarnet	chardonnay	ansonica	lambrusco	moscato	pinot	sangiovese	teroldego 27	4	13	22	30	30	41	37	17 (21186425	21186712) alicante	cabarnet	chardonnay	ansonica	kozma	lambrusco	moscato	pinot	sangiovese	teroldego 8	10	9	7	4	17	28	24	31	9
chr13 VIT_213s0073g00170.1 Antisense 13496742 alicante	lambrusco	moscato	teroldego 2	3	3	1 13496836 alicante	cabarnet	chardonnay	ansonica	kozma	lambrusco	moscato	pinot	sangiovese	teroldego 146	186	148	204	145	363	268	398	318	235
chr13 VIT_213s0073g00170.1 Alt-3' 13479389 cabarnet	chardonnay	kozma	lambrusco	moscato 1	2	2	1	1 13479411 alicante	cabarnet	chardonnay	ansonica	kozma	lambrusco	moscato	pinot	sangiovese	teroldego 112	146	101	211	71	338	230	378	303	266
chr13 VIT_213s0073g00170.1 Alt-3' 13479634 alicante	cabarnet	chardonnay	ansonica	kozma	lambrusco	moscato	pinot	sangiovese	teroldego 177	232	222	218	127	319	215	378	353	271 13479625 alicante	cabarnet	chardonnay	ansonica	kozma	lambrusco	moscato	pinot	sangiovese	teroldego 7	11	13	11	10	22	21	31	20	25
chr13 VIT_213s0073g00170.1 ES (13500946	13501084)	(13505706	13505911) alicante	cabarnet	chardonnay	ansonica	kozma	lambrusco	moscato	pinot	sangiovese	teroldego 4	18	4	13	7	19	12	25	29	16 (13500946	13501084)	(13502654	13502911)..(13502654	13502911)	(13505706	13505911) alicante	cabarnet	chardonnay	ansonica	kozma	lambrusco	moscato	pinot	sangiovese	teroldego..alicante	cabarnet	chardonnay	ansonica	kozma	lambrusco	moscato	pinot	sangiovese	teroldego 111	179	105	206	93
chr13 VIT_213s0073g00170.1 IR (13478858	13479265) cabarnet	chardonnay	ansonica	lambrusco	moscato	pinot	sangiovese	teroldego 1	1	3	4	2	6	1	2 (13478147	13478858)	(13479265	13479411) alicante	cabarnet	chardonnay	ansonica	kozma	lambrusco	moscato	pinot	sangiovese	teroldego 154	191	165	225	66	298	218	381	314	263
chr13 VIT_213s0073g00170.1 IR (13479411	13479525) alicante	cabarnet	chardonnay	ansonica	kozma	lambrusco	moscato	pinot	sangiovese	teroldego 10	3	1	3	3	12	22	11	6	6 (13479265	13479411)	(13479525	13479625) alicante	cabarnet	chardonnay	ansonica	kozma	lambrusco	moscato	pinot	sangiovese	teroldego 112	146	101	211	71	338	229	378	303	266
chr13 VIT_213s0073g00170.1 IR (13500847	13500946) alicante	pinot	sangiovese 1	1	1 (13500635	13500847)	(13500946	13501084) alicante	cabarnet	chardonnay	ansonica	kozma	lambrusco	moscato	pinot	sangiovese	teroldego 113	139	98	160	88	287	230	334	280	243
chr14 VIT_214s0219g00080.1 Alt-3' 26385916 cabarnet	kozma	pinot 1	2	1 26385938 alicante	cabarnet	chardonnay	ansonica	kozma	lambrusco	moscato	pinot	sangiovese	teroldego 9	9	5	10	7	18	12	41	29	9
chr14 VIT_214s0219g00080.1 IR (26383438	26383518) cabarnet	lambrusco	sangiovese 1	1	1 (26383195	26383438)	(26383518	26383718) alicante	cabarnet	chardonnay	ansonica	kozma	lambrusco	moscato	pinot	sangiovese	teroldego 10	11	6	13	10	29	27	25	32	16
chr14 VIT_214s0219g00080.1 IR (26385230	26385668) pinot	sangiovese	teroldego 1	2	1 (26384758	26385230)	(26385668	26385832) alicante	cabarnet	chardonnay	ansonica	kozma	lambrusco	moscato	pinot	sangiovese	teroldego 9	5	4	16	2	17	20	45	32	20
chr14 VIT_214s0219g00080.1 IR (26385832	26385938) lambrusco	moscato	sangiovese 2	2	1 (26385668	26385832)	(26385938	26386181) alicante	cabarnet	chardonnay	ansonica	kozma	lambrusco	moscato	pinot	sangiovese	teroldego 9	9	5	10	7	18	12	41	29	9
chr14 VIT_214s0219g00080.1 IR (26382748	26383195) cabarnet	pinot	teroldego 1	1	1 (26382578	26382748)	(26383195	26383438) alicante	cabarnet	chardonnay	ansonica	kozma	lambrusco	moscato	pinot	sangiovese	teroldego 6	13	8	13	7	21	20	26	26	14
chr14 VIT_214s0219g00080.1 IR (26386181	26386454) chardonnay	kozma	lambrusco	moscato	sangiovese 1	1	1	1	1 (26385938	26386181)	(26386454	26388007) alicante	cabarnet	chardonnay	ansonica	kozma	lambrusco	moscato	pinot	sangiovese	teroldego 28	14	9	25	14	31	29	63	35	9
chr12 VIT_212s0028g02540.1 ES (3295230	3295856)	(3296759	3297237) alicante	lambrusco	moscato	pinot	sangiovese 1	3	1	1	2 (3295230	3295856)	(3296602	3296629)..(3296602	3296629)	(3296759	3297237) alicante	cabarnet	chardonnay	ansonica	kozma	lambrusco	moscato	pinot	sangiovese	teroldego..alicante	cabarnet	chardonnay	ansonica	kozma	lambrusco	moscato	pinot	sangiovese	teroldego 116	42	80	68	20	96	101	81	52	33..113	42	75	68	24	96
chr12 VIT_212s0028g02540.1 IR (3296629	3296759) cabarnet	lambrusco	teroldego 1	2	1 (3296602	3296629)	(3296759	3297237) alicante	cabarnet	chardonnay	ansonica	kozma	lambrusco	moscato	pinot	sangiovese	teroldego 113	42	75	68	24	96	97	78	50	31
chr12 VIT_212s0028g02540.1 IR (3295856	3296602) kozma	lambrusco	moscato	pinot	sangiovese	teroldego 1	1	1	2	5	1 (3295230	3295856)	(3296602	3296629) alicante	cabarnet	chardonnay	ansonica	kozma	lambrusco	moscato	pinot	sangiovese	teroldego 116	42	80	68	20	96	101	81	52	33
chr11 VIT_211s0206g00120.1 Antisense 7459084 alicante	cabarnet	chardonnay	kozma	sangiovese 23	11	9	7	10 7459085 alicante	cabarnet	chardonnay	ansonica	kozma	lambrusco	moscato	pinot	sangiovese	teroldego 188	84	95	61	44	129	120	123	100	78
chr11 VIT_211s0206g00120.1 Antisense 7459815 lambrusco	moscato	sangiovese	teroldego 2	1	2	1 7459813 alicante	cabarnet	chardonnay	ansonica	kozma	lambrusco	moscato	pinot	sangiovese	teroldego 2167	845	1135	625	698	1620	1621	1812	1540	1230
chr11 VIT_211s0206g00120.1 IR (7459652	7459813) alicante	lambrusco	moscato	pinot	sangiovese	teroldego 2	4	1	1	3	4 (7459467	7459652)	(7459813	7460575) alicante	cabarnet	chardonnay	ansonica	kozma	lambrusco	moscato	pinot	sangiovese	teroldego 2167	845	1135	625	698	1620	1621	1812	1540	1230
chr11 VIT_211s0206g00130.1 Alt-3' 7467428 alicante	cabarnet	chardonnay	ansonica	kozma	lambrusco	moscato	pinot	sangiovese	teroldego 365	227	217	181	154	438	400	509	380	272 7467403 alicante	cabarnet	chardonnay	ansonica	kozma	lambrusco	moscato	pinot	sangiovese	teroldego 16	8	2	5	1	9	16	15	9	6
chr11 VIT_211s0206g00130.1 IR (7465480	7465661) alicante	pinot	sangiovese 1	1	1 (7465415	7465480)	(7465661	7465765) alicante	cabarnet	chardonnay	ansonica	kozma	lambrusco	moscato	pinot	sangiovese	teroldego 312	179	164	192	115	400	321	406	377	222
chr11 VIT_211s0206g00130.1 IR (7463536	7465415) ansonica	moscato	sangiovese 1	2	1 (7463450	7463536)	(7465415	7465480) alicante	cabarnet	chardonnay	ansonica	kozma	lambrusco	moscato	pinot	sangiovese	teroldego 253	159	142	179	83	355	305	420	351	219
chr11 VIT_211s0037g00730.1 Alt-5' 9125728 moscato	pinot	sangiovese 2	2	4 9126342 alicante	cabarnet	chardonnay	ansonica	kozma	lambrusco	moscato	pinot	sangiovese	teroldego 45	34	33	38	33	45	61	47	55	28
chr11 VIT_211s0037g00730.1 Alt-3' 9125796 chardonnay	moscato	pinot	teroldego 2	2	3	1 9123684 alicante	cabarnet	chardonnay	ansonica	kozma	lambrusco	moscato	pinot	sangiovese	teroldego 45	34	31	38	33	45	61	46	59	28
chr11 VIT_211s0037g00730.1 Alt-3' 9114581 alicante	cabarnet	chardonnay	ansonica	kozma	lambrusco	moscato	pinot	sangiovese	teroldego 4	2	1	6	3	4	15	7	10	4 9115310 alicante	cabarnet	chardonnay	ansonica	kozma	lambrusco	moscato	pinot	sangiovese	teroldego 25	14	18	19	13	43	71	49	47	24
chr11 VIT_211s0037g00730.1 IR (9115310	9115733) cabarnet	lambrusco	pinot 1	1	1 (9114246	9115310)	(9115733	9115946) alicante	cabarnet	chardonnay	ansonica	kozma	lambrusco	moscato	pinot	sangiovese	teroldego 25	14	18	19	13	43	71	49	47	24
chr17 VIT_217s0000g08020.1 Alt-5' 9004358 alicante	cabarnet	chardonnay	ansonica	kozma	lambrusco	moscato	pinot	sangiovese	teroldego 11	6	5	16	9	23	16	23	26	7 9004244 ansonica	lambrusco	pinot	sangiovese 2	2	1	2
chr17 VIT_217s0000g08020.1 IR (9005246	9006122) chardonnay	moscato	pinot	sangiovese 1	3	1	2 (9005166	9005246)	(9006122	9006261) alicante	cabarnet	chardonnay	ansonica	kozma	lambrusco	moscato	pinot	sangiovese	teroldego 14	9	6	24	7	22	34	33	21	13
chr17 VIT_217s0000g08020.1 IR (9004244	9005166) alicante	lambrusco	moscato	sangiovese 1	2	3	2 (9003951	9004244)	(9005166	9005246) ansonica	lambrusco	pinot	sangiovese 2	2	1	2
chr11 VIT_211s0016g02530.1 IR (2020742	2021619) lambrusco	pinot	teroldego 1	2	3 (2020587	2020742)	(2021619	2021748) alicante	cabarnet	chardonnay	ansonica	kozma	lambrusco	moscato	pinot	sangiovese	teroldego 7	5	11	13	4	14	16	18	25	13
chr11 VIT_211s0016g02530.1 IR (2019683	2020587) ansonica	moscato	teroldego 1	1	1 (2019620	2019683)	(2020587	2020742) alicante	cabarnet	chardonnay	ansonica	kozma	lambrusco	moscato	pinot	sangiovese	teroldego 24	20	28	19	22	32	37	33	54	29
chr11 VIT_211s0016g02530.1 IR (2017968	2019342) alicante	ansonica	pinot	sangiovese	teroldego 2	1	1	2	2 (2017881	2017968)	(2019342	2019484) alicante	cabarnet	chardonnay	ansonica	kozma	lambrusco	moscato	pinot	sangiovese	teroldego 32	40	24	25	21	82	64	57	83	56
chr11 VIT_211s0016g02530.1 IR (2017693	2017881) alicante	cabarnet	chardonnay	ansonica	kozma	lambrusco	moscato	pinot	sangiovese	teroldego 2	1	3	2	5	4	4	6	3	1 (2017578	2017693)	(2017881	2017968) alicante	cabarnet	chardonnay	ansonica	kozma	lambrusco	moscato	pinot	sangiovese	teroldego 30	35	23	30	21	70	59	52	82	57
chr11 VIT_211s0016g02530.1 IR (2017049	2017320) chardonnay	lambrusco	teroldego 1	1	1 (2015768	2017049)	(2017320	2017470) alicante	cabarnet	chardonnay	ansonica	kozma	lambrusco	moscato	pinot	sangiovese	teroldego 32	19	22	23	14	68	66	45	81	42
chr18 VIT_218s0089g00030.1 Alt-3' 27689100 cabarnet	moscato	sangiovese 1	1	2 27689045 alicante	cabarnet	chardonnay	ansonica	kozma	lambrusco	moscato	pinot	sangiovese	teroldego 24	11	14	28	8	40	59	59	70	39
chr18 VIT_218s0089g00030.1 Alt-3' 27700088 alicante	ansonica	kozma	lambrusco	pinot	sangiovese	teroldego 1	1	1	1	4	3	2 27700123 alicante	cabarnet	chardonnay	ansonica	kozma	lambrusco	moscato	pinot	sangiovese	teroldego 43	25	15	48	9	49	60	66	60	48
chr18 VIT_218s0089g00030.1 ES (27694284	27694397)	(27699208	27699270) ansonica	kozma	pinot 1	2	1 (27694284	27694397)	(27698637	27698765)..(27698637	27698765)	(27699208	27699270) alicante	cabarnet	chardonnay	ansonica	kozma	lambrusco	moscato	pinot	sangiovese	teroldego..alicante	cabarnet	chardonnay	ansonica	kozma	lambrusco	moscato	pinot	sangiovese	teroldego 43	36	20	37	31	50	70	84	78	48..55	46	20	41	35	61	57	86	59	36
chr18 VIT_218s0089g00030.1 IR (27690119	27690250) cabarnet	moscato	pinot 1	2	1 (27690058	27690119)	(27690250	27690336) alicante	cabarnet	chardonnay	ansonica	kozma	lambrusco	moscato	pinot	sangiovese	teroldego 46	40	26	43	17	52	58	62	73	39
chr18 VIT_218s0089g00030.1 IR (27699997	27700123) cabarnet	chardonnay	moscato	pinot 1	1	1	1 (27699836	27699997)	(27700123	27700241) alicante	cabarnet	chardonnay	ansonica	kozma	lambrusco	moscato	pinot	sangiovese	teroldego 43	25	15	48	9	49	60	66	60	48
chr11 VIT_211s0149g00040.1 IR (6731908	6731990) alicante	lambrusco	moscato	teroldego 1	1	1	1 (6731879	6731908)	(6731990	6732099) alicante	lambrusco	moscato	pinot	sangiovese	teroldego 2	7	5	9	8	5
chr1 VIT_201s0010g03400.1 Alt-3' 20748036 ansonica	pinot	sangiovese 1	2	2 20747813 alicante	cabarnet	chardonnay	ansonica	kozma	lambrusco	moscato	pinot	sangiovese	teroldego 20	11	20	17	13	32	52	17	30	12
chr1 VIT_201s0010g03400.1 Alt-3' 20748197 alicante	cabarnet	chardonnay	ansonica	kozma	lambrusco	moscato	pinot	sangiovese	teroldego 10	5	2	5	3	17	8	8	7	7 20749363 alicante	cabarnet	chardonnay	ansonica	kozma	lambrusco	moscato	pinot	sangiovese	teroldego 7	6	5	12	7	14	12	12	6	9
chr1 VIT_201s0010g03400.1 Antisense 20748108 alicante	pinot	sangiovese 1	1	1 20748109 alicante	cabarnet	chardonnay	ansonica	kozma	lambrusco	moscato	pinot	sangiovese	teroldego 13	11	7	16	8	28	20	20	13	15
chr1 VIT_201s0010g03400.1 Alt-5' 20747923 alicante	ansonica	kozma	lambrusco	pinot	sangiovese 3	2	2	1	2	2 20748109 alicante	cabarnet	chardonnay	ansonica	kozma	lambrusco	moscato	pinot	sangiovese	teroldego 13	11	7	16	8	28	20	20	13	15
chr1 VIT_201s0010g03400.1 Alt-3' 20749368 alicante	pinot	sangiovese 1	1	1 20749363 alicante	cabarnet	chardonnay	ansonica	kozma	lambrusco	moscato	pinot	sangiovese	teroldego 7	6	5	12	7	14	12	12	6	9
chr1 VIT_201s0010g03400.1 Alt-5' 20748126 alicante	lambrusco	teroldego 1	2	1 20748109 alicante	cabarnet	chardonnay	ansonica	kozma	lambrusco	moscato	pinot	sangiovese	teroldego 13	11	7	16	8	28	20	20	13	15
chr1 VIT_201s0010g03400.1 IRc (20747813	20747923)	(20748036	20748109) ansonica	pinot	sangiovese 1	2	2 (20747813	20748109) alicante	cabarnet	chardonnay	ansonica	kozma	lambrusco	moscato	pinot	sangiovese	teroldego 12	10	5	12	5	26	24	17	19	17
chr19 VIT_219s0027g01060.1 Alt-3' 20594083 alicante	chardonnay	kozma	pinot	sangiovese	teroldego 11	6	1	31	12	29 20594310 alicante	chardonnay	ansonica	lambrusco	moscato	pinot	sangiovese	teroldego 5	3	2	9	4	20	1	7
chr19 VIT_219s0027g01060.1 Antisense 20594803 alicante	chardonnay	ansonica	lambrusco	moscato	pinot	sangiovese	teroldego 12	24	16	22	17	68	24	44 20594801 alicante	chardonnay	ansonica	lambrusco	moscato	pinot	sangiovese	teroldego 7	2	2	11	9	10	8	8
chr19 VIT_219s0027g01060.1 Antisense 20594588 alicante	chardonnay	ansonica	lambrusco	moscato	pinot	sangiovese	teroldego 12	24	16	22	17	68	24	44 20594590 alicante	chardonnay	ansonica	lambrusco	moscato	pinot	sangiovese	teroldego 10	2	4	11	9	12	8	8
chr19 VIT_219s0027g01060.1 ES (20594473	20594590)	(20594930	20594988) alicante	ansonica	pinot 2	2	2 (20594473	20594590)	(20594801	20594841)..(20594801	20594841)	(20594930	20594988) alicante	chardonnay	ansonica	lambrusco	moscato	pinot	sangiovese	teroldego..alicante	chardonnay	ansonica	kozma	lambrusco	moscato	pinot	sangiovese	teroldego 7	2	2	11	9	10	8	8..20	31	23	1	40	30	81	25	56
chr19 VIT_219s0027g01060.1 IR (20596068	20596157) alicante	chardonnay	kozma	lambrusco	moscato	pinot	sangiovese	teroldego 2	3	2	2	9	11	12	10 (20595924	20596068)	(20596157	20596273) alicante	chardonnay	ansonica	kozma	lambrusco	moscato	pinot	sangiovese	teroldego 24	55	22	1	46	33	101	39	50
chr19 VIT_219s0027g01060.1 IR (20594988	20595924) moscato	pinot	teroldego 1	2	4 (20594930	20594988)	(20595924	20596068) alicante	chardonnay	ansonica	kozma	lambrusco	moscato	pinot	sangiovese	teroldego 27	42	15	1	32	35	75	29	60
chr19 VIT_219s0027g01060.1 IR (20594590	20594801) alicante	chardonnay	ansonica	moscato	pinot	teroldego 1	2	3	2	7	9 (20594473	20594590)	(20594801	20594841) alicante	chardonnay	ansonica	lambrusco	moscato	pinot	sangiovese	teroldego 7	2	2	11	9	10	8	8
chr19 VIT_219s0027g01060.1 IR (20593909	20594033) chardonnay	ansonica	lambrusco	pinot	teroldego 1	1	1	1	1 (20593527	20593909)	(20594033	20594310) alicante	chardonnay	kozma	lambrusco	pinot	sangiovese	teroldego 20	17	2	3	47	10	32
chr9 VIT_209s0002g02120.1 IR (1945655	1945727) chardonnay	ansonica	pinot 1	1	2 (1945545	1945655)	(1945727	1945837) alicante	cabarnet	chardonnay	ansonica	kozma	lambrusco	moscato	pinot	sangiovese	teroldego 57	37	117	169	16	144	89	210	67	125
chr6 VIT_206s0004g06020.1 Alt-3' 6823395 cabarnet	sangiovese	teroldego 3	1	1 6823409 alicante	cabarnet	chardonnay	ansonica	kozma	lambrusco	moscato	pinot	sangiovese	teroldego 60	78	52	77	58	123	128	157	263	126
chr6 VIT_206s0004g06020.1 IR (6821240	6821776) ansonica	lambrusco	moscato 2	2	4 (6821082	6821240)	(6821776	6821979) alicante	cabarnet	chardonnay	ansonica	kozma	lambrusco	moscato	pinot	sangiovese	teroldego 50	98	37	84	47	136	171	180	267	145
chr6 VIT_206s0004g06020.1 IR (6821979	6822086) alicante	cabarnet	ansonica	lambrusco	moscato	sangiovese 2	1	1	1	1	1 (6821776	6821979)	(6822086	6822304) alicante	cabarnet	chardonnay	ansonica	kozma	lambrusco	moscato	pinot	sangiovese	teroldego 33	69	28	87	41	107	126	130	168	115
chr6 VIT_206s0004g06020.1 IR (6823111	6823228) alicante	cabarnet	chardonnay	ansonica	kozma	lambrusco	moscato	pinot	sangiovese 2	2	1	1	1	1	3	1	1 (6822994	6823111)	(6823228	6823409) alicante	cabarnet	chardonnay	ansonica	kozma	lambrusco	moscato	pinot	sangiovese	teroldego 58	125	59	98	79	107	117	148	209	133
chr6 VIT_206s0004g06020.1 IR (6814263	6814957) alicante	cabarnet	chardonnay	kozma	pinot 1	1	1	1	1 (6813765	6814263)	(6814957	6815147) alicante	cabarnet	chardonnay	ansonica	kozma	lambrusco	moscato	pinot	sangiovese	teroldego 52	95	65	89	61	104	127	151	214	115
chr8 VIT_208s0007g02800.1 Antisense 16849564 cabarnet	moscato	sangiovese 1	1	1 16849566 alicante	cabarnet	chardonnay	ansonica	kozma	lambrusco	moscato	pinot	sangiovese 8	2	2	3	1	1	6	3	9
chr8 VIT_208s0007g02800.1 Antisense 16849767 cabarnet	moscato	sangiovese 1	1	1 16849764 alicante	cabarnet	chardonnay	ansonica	kozma	lambrusco	moscato	pinot	sangiovese 7	2	2	3	1	1	6	3	9
chr7 VIT_207s0005g06310.1 Alt-3' 11440319 alicante	cabarnet	chardonnay	ansonica	kozma	lambrusco	moscato	pinot	sangiovese	teroldego 16	20	21	21	14	36	21	25	52	17 11440323 alicante	cabarnet	ansonica	lambrusco	pinot	teroldego 1	3	1	4	3	1
chr7 VIT_207s0005g06310.1 Alt-5' 11411974 lambrusco	pinot	sangiovese 2	1	5 11411980 alicante	cabarnet	chardonnay	ansonica	kozma	lambrusco	moscato	pinot	sangiovese	teroldego 26	25	21	32	13	32	19	38	53	25
chr7 VIT_207s0005g06310.1 IR (11440164	11440323) cabarnet	ansonica	kozma	lambrusco	moscato	pinot	sangiovese	teroldego 2	1	2	1	2	4	9	3 (11440028	11440164)	(11440323	11440752) alicante	cabarnet	ansonica	lambrusco	pinot	teroldego 1	3	1	4	3	1
chr13_random VIT_213s0067g01520.1 Antisense 856675 lambrusco	moscato	pinot	teroldego 1	1	1	1 856677 alicante	cabarnet	chardonnay	ansonica	kozma	lambrusco	moscato	pinot	sangiovese	teroldego 21	20	8	16	16	43	43	52	44	28
chr13_random VIT_213s0067g01520.1 Antisense 861963 lambrusco	moscato	teroldego 1	2	1 861964 alicante	cabarnet	chardonnay	ansonica	kozma	lambrusco	moscato	pinot	sangiovese	teroldego 24	26	11	25	15	61	81	63	57	62
chr13_random VIT_213s0067g01520.1 Antisense 864205 alicante	cabarnet	lambrusco	moscato	pinot	sangiovese	teroldego 2	7	1	5	1	1	1 864204 alicante	cabarnet	chardonnay	ansonica	kozma	lambrusco	moscato	pinot	sangiovese	teroldego 22	19	12	35	15	61	78	62	56	69
chr13_random VIT_213s0067g01520.1 Alt-3' 855887 moscato	sangiovese	teroldego 1	3	2 855870 alicante	cabarnet	chardonnay	ansonica	kozma	lambrusco	moscato	pinot	sangiovese	teroldego 21	15	1	1	4	24	31	27	7	16
chr13_random VIT_213s0067g01520.1 Alt-3' 862285 chardonnay	ansonica	teroldego 1	10	7 861964 alicante	cabarnet	chardonnay	ansonica	kozma	lambrusco	moscato	pinot	sangiovese	teroldego 24	26	11	25	15	61	81	63	57	62
chr13_random VIT_213s0067g01520.1 Alt-5' 860050 lambrusco	moscato	pinot	teroldego 1	1	1	1 860047 alicante	cabarnet	chardonnay	ansonica	kozma	lambrusco	moscato	pinot	sangiovese	teroldego 21	17	7	16	15	44	43	52	45	28
chr13_random VIT_213s0067g01520.1 ES (856624	856677)	(861753	861804) cabarnet	chardonnay	kozma	moscato 3	1	1	1 (856624	856677)	(860047	860142)..(860047	860142)	(861753	861804) alicante	cabarnet	chardonnay	ansonica	kozma	lambrusco	moscato	pinot	sangiovese	teroldego..alicante	cabarnet	chardonnay	ansonica	kozma	lambrusco	moscato	pinot	sangiovese	teroldego 21	17	7	16	15	43	42	52	44	28..29	17	11	7	1	32	81	34
chr5 VIT_205s0051g00460.1 Alt-5' 11134260 moscato	pinot	sangiovese	teroldego 1	1	2	2 11134545 alicante	cabarnet	ansonica	kozma	lambrusco	moscato	pinot	sangiovese	teroldego 4	3	2	1	4	9	10	2	1
chr19 VIT_219s0090g01660.1 Alt-3' 7720843 alicante	cabarnet	chardonnay	ansonica	kozma	lambrusco	moscato	pinot	sangiovese	teroldego 64	75	26	57	36	62	95	78	110	49 7720838 alicante	chardonnay	lambrusco	moscato	pinot	sangiovese	teroldego 2	4	4	6	1	4	1
chr19 VIT_219s0090g01660.1 IR (7717399	7719142) ansonica	lambrusco	moscato	pinot 1	2	1	1 (7716730	7717399)	(7719142	7720342) alicante	cabarnet	chardonnay	ansonica	kozma	lambrusco	moscato	pinot	sangiovese	teroldego 86	55	30	63	31	100	165	119	123	50
chr19 VIT_219s0090g01660.1 IR (7721287	7721405) alicante	sangiovese	teroldego 1	2	1 (7721164	7721287)	(7721405	7721710) alicante	cabarnet	chardonnay	ansonica	kozma	lambrusco	moscato	pinot	sangiovese	teroldego 55	44	23	50	41	49	88	82	134	45
chr9 VIT_209s0002g06420.1 Alt-5' 6353478 moscato	pinot	sangiovese 1	2	2 6353216 cabarnet	kozma	lambrusco	moscato	sangiovese 3	2	1	2	4
chr9 VIT_209s0002g06420.1 Alt-5' 6353527 cabarnet	ansonica	kozma	lambrusco	moscato	pinot	sangiovese 17	3	9	3	18	4	40 6353216 cabarnet	kozma	lambrusco	moscato	sangiovese 3	2	1	2	4
chr9 VIT_209s0002g06420.1 Alt-3' 6353269 cabarnet	ansonica	kozma	lambrusco	moscato	pinot	sangiovese 17	3	9	3	19	6	42 6353841 alicante	cabarnet	chardonnay	ansonica	kozma	lambrusco	moscato	pinot	sangiovese	teroldego 274	451	163	193	285	270	466	826	1228	264
chr9 VIT_209s0002g06420.1 IR (6352763	6353216) alicante	cabarnet	chardonnay	ansonica	kozma	lambrusco	moscato	pinot	sangiovese	teroldego 1	1	1	5	4	2	5	3	7	3 (6352203	6352763)	(6353216	6353841) cabarnet	kozma	lambrusco	moscato	sangiovese 3	2	1	2	4
chr9 VIT_209s0002g06420.1 IR (6354299	6354439) alicante	cabarnet	moscato	pinot	sangiovese 1	1	1	1	1 (6354194	6354299)	(6354439	6354807) alicante	cabarnet	chardonnay	ansonica	kozma	lambrusco	moscato	pinot	sangiovese	teroldego 211	346	118	153	192	233	330	665	896	225
chr9 VIT_209s0002g06420.1 IRc (6353216	6353269)	(6353527	6353841) cabarnet	ansonica	kozma	lambrusco	moscato	pinot	sangiovese 17	3	9	3	18	4	40 (6353216	6353841) cabarnet	chardonnay	ansonica	kozma	lambrusco	moscato	pinot	sangiovese	teroldego 4	2	2	2	1	2	3	9	1
chr9 VIT_209s0002g06420.1 IRc (6353216	6353269)	(6353478	6353841) moscato	pinot	sangiovese 1	2	2 (6353216	6353841) cabarnet	chardonnay	ansonica	kozma	lambrusco	moscato	pinot	sangiovese	teroldego 4	2	2	2	1	2	3	9	1
chr5 VIT_205s0049g01310.1 IR (8550336	8550422) chardonnay	kozma	moscato	sangiovese 1	1	1	1 (8550224	8550336)	(8550422	8550551) alicante	cabarnet	chardonnay	ansonica	kozma	lambrusco	moscato	pinot	sangiovese	teroldego 337	139	136	234	97	458	350	323	411	291
chr11 VIT_211s0016g00610.1 Alt-3' 604453 alicante	lambrusco	moscato	pinot	sangiovese	teroldego 1	1	2	1	1	1 604500 alicante	cabarnet	chardonnay	ansonica	kozma	lambrusco	moscato	pinot	sangiovese	teroldego 43	32	22	38	21	60	53	51	62	32
chr11 VIT_211s0016g00610.1 Alt-5' 606183 alicante	cabarnet	chardonnay	ansonica	kozma	lambrusco	moscato	pinot	sangiovese	teroldego 39	18	29	18	12	35	39	36	43	10 606173 alicante	cabarnet	chardonnay	ansonica	kozma	lambrusco	moscato	pinot	sangiovese 2	2	2	2	2	7	3	3	6
chr11 VIT_211s0016g00610.1 Alt-3' 605193 chardonnay	pinot	sangiovese 1	1	3 605198 alicante	cabarnet	chardonnay	ansonica	kozma	lambrusco	moscato	pinot	sangiovese	teroldego 29	20	20	27	21	47	46	64	76	29
chr11 VIT_211s0016g00610.1 Alt-3' 605990 alicante	chardonnay	moscato	pinot	sangiovese 6	8	5	11	8 606002 alicante	cabarnet	chardonnay	ansonica	kozma	lambrusco	moscato	pinot	sangiovese	teroldego 35	20	23	20	14	42	37	28	42	10
chr11 VIT_211s0016g00610.1 IR (606002	606173) cabarnet	sangiovese	teroldego 1	1	2 (605682	606002)	(606173	606231) alicante	cabarnet	chardonnay	ansonica	kozma	lambrusco	moscato	pinot	sangiovese 2	2	2	2	2	7	3	3	6
chr18 VIT_218s0072g00470.1 IR (19681180	19681371) lambrusco	moscato	pinot 2	1	1 (19680318	19681180)	(19681371	19681442) alicante	cabarnet	chardonnay	ansonica	kozma	lambrusco	moscato	pinot	sangiovese	teroldego 51	26	18	13	9	41	56	38	34	44
chr4 VIT_204s0008g02030.1 Alt-5' 1652712 cabarnet	lambrusco	sangiovese 1	2	1 1652693 alicante	cabarnet	chardonnay	ansonica	kozma	lambrusco	moscato	pinot	sangiovese	teroldego 8	11	2	5	11	19	10	19	20	6
chr4 VIT_204s0008g02030.1 Alt-5' 1654249 cabarnet	ansonica	sangiovese 4	6	5 1654603 alicante	cabarnet	chardonnay	ansonica	kozma	lambrusco	moscato	pinot	sangiovese	teroldego 13	8	5	7	8	20	17	27	16	5
chr4 VIT_204s0008g02030.1 Alt-3' 1648571 alicante	cabarnet	chardonnay	ansonica	kozma	lambrusco	moscato	pinot	sangiovese	teroldego 14	19	5	29	14	17	32	25	57	26 1648694 alicante	cabarnet	chardonnay	ansonica	kozma	lambrusco	moscato	pinot	sangiovese	teroldego 24	25	7	30	21	35	44	40	69	25
chr4 VIT_204s0008g02030.1 Antisense 1653162 alicante	lambrusco	sangiovese	teroldego 1	1	2	1 1653160 alicante	cabarnet	chardonnay	ansonica	kozma	lambrusco	moscato	pinot	sangiovese	teroldego 7	15	13	12	6	12	16	15	22	13
chr4 VIT_204s0008g02030.1 IR (1652597	1652693) alicante	ansonica	lambrusco	moscato	pinot	sangiovese	teroldego 3	2	4	1	1	6	3 (1652495	1652597)	(1652693	1652768) alicante	cabarnet	chardonnay	ansonica	kozma	lambrusco	moscato	pinot	sangiovese	teroldego 8	11	2	5	11	19	9	19	20	5
chr4 VIT_204s0008g02030.1 IR (1653358	1653470) kozma	sangiovese	teroldego 1	1	1 (1653160	1653358)	(1653470	1654048) alicante	cabarnet	chardonnay	ansonica	kozma	lambrusco	moscato	pinot	sangiovese	teroldego 6	10	6	19	8	8	18	14	36	15
chr4 VIT_204s0008g02030.1 IR (1650225	1651400) cabarnet	chardonnay	sangiovese 1	1	3 (1650189	1650225)	(1651400	1651468) alicante	cabarnet	chardonnay	ansonica	kozma	lambrusco	moscato	pinot	sangiovese	teroldego 19	33	14	18	14	16	15	27	46	8
chr4 VIT_204s0008g02030.1 IR (1649940	1650023) alicante	ansonica	lambrusco	sangiovese 1	1	1	3 (1649889	1649940)	(1650023	1650097) alicante	cabarnet	chardonnay	ansonica	kozma	lambrusco	moscato	pinot	sangiovese	teroldego 14	16	9	19	5	24	28	38	43	12
chr4 VIT_204s0008g02030.1 IR (1650097	1650189) alicante	cabarnet	ansonica	lambrusco	moscato	pinot 2	2	1	1	2	1 (1650023	1650097)	(1650189	1650225) alicante	cabarnet	chardonnay	ansonica	kozma	lambrusco	moscato	pinot	sangiovese	teroldego 14	29	20	23	15	21	19	29	50	8
chr4 VIT_204s0008g02030.1 IR (1648694	1649889) ansonica	lambrusco	pinot	sangiovese 1	1	5	1 (1647963	1648694)	(1649889	1649940) alicante	cabarnet	chardonnay	ansonica	kozma	lambrusco	moscato	pinot	sangiovese	teroldego 24	25	7	30	21	35	44	40	69	25
chr4 VIT_204s0008g02030.1 IR (1652768	1653160) ansonica	moscato	pinot	sangiovese 3	1	1	1 (1652693	1652768)	(1653160	1653358) alicante	cabarnet	chardonnay	ansonica	kozma	lambrusco	moscato	pinot	sangiovese	teroldego 7	14	13	12	6	12	16	15	22	13
chr10 VIT_210s0071g00300.1 IR (16609868	16610050) cabarnet	chardonnay	moscato	pinot	sangiovese	teroldego 2	2	2	2	1	2 (16609663	16609868)	(16610050	16610664) alicante	cabarnet	chardonnay	ansonica	kozma	lambrusco	moscato	pinot	sangiovese	teroldego 2	23	20	8	11	10	26	20	28	12
chr10 VIT_210s0071g00300.1 IR (16606936	16607403) cabarnet	ansonica	lambrusco	moscato	sangiovese	teroldego 1	3	2	2	2	1 (16606739	16606936)	(16607403	16607513) cabarnet	chardonnay	ansonica	kozma	lambrusco	moscato	pinot	sangiovese	teroldego 1	2	2	2	1	8	2	13	9
chr10 VIT_210s0071g00300.1 IR (16608864	16608960) chardonnay	kozma	lambrusco	moscato	pinot	teroldego 1	1	1	1	3	2 (16607990	16608864)	(16608960	16609065) alicante	cabarnet	chardonnay	ansonica	kozma	lambrusco	moscato	pinot	sangiovese	teroldego 11	13	11	10	9	11	41	26	24	12
chr10 VIT_210s0071g00300.1 IR (16609065	16609663) chardonnay	pinot	teroldego 1	2	1 (16608960	16609065)	(16609663	16609868) alicante	cabarnet	chardonnay	ansonica	kozma	lambrusco	moscato	pinot	sangiovese	teroldego 5	21	15	12	10	8	33	25	33	10
chr16 VIT_216s0098g01030.1 Antisense 21307616 chardonnay	sangiovese	teroldego 1	1	1 21307615 alicante	cabarnet	chardonnay	ansonica	kozma	lambrusco	moscato	pinot	sangiovese	teroldego 3	1	7	5	3	1	7	1	7	8
chr16 VIT_216s0098g01030.1 Alt-5' 21306755 cabarnet	pinot	sangiovese 2	1	1 21307102 alicante	cabarnet	chardonnay	ansonica	kozma	lambrusco	moscato	pinot	sangiovese	teroldego 3	1	8	5	3	1	8	1	8	9
chr16 VIT_216s0098g01030.1 Alt-3' 21306895 cabarnet	pinot	sangiovese 2	1	1 21306597 alicante	cabarnet	chardonnay	ansonica	kozma	lambrusco	moscato	pinot	sangiovese	teroldego 2	6	2	9	3	2	3	3	9	5
chr16 VIT_216s0098g01030.1 IR (21307102	21307615) ansonica	lambrusco	moscato	pinot	sangiovese 1	1	1	1	2 (21306597	21307102)	(21307615	21307696) alicante	cabarnet	chardonnay	ansonica	kozma	lambrusco	moscato	pinot	sangiovese	teroldego 3	1	7	5	3	1	7	1	7	8
chr16 VIT_216s0098g01030.1 IRc (21306597	21306755)	(21306895	21307102) cabarnet	pinot	sangiovese 2	1	1 (21306597	21307102) alicante	cabarnet	ansonica	lambrusco	moscato	pinot	sangiovese	teroldego 2	1	2	2	3	2	4	4
chr1 VIT_201s0011g02430.1 Alt-3' 2200350 ansonica	lambrusco	pinot 1	1	1 2200305 alicante	cabarnet	chardonnay	ansonica	kozma	lambrusco	moscato	pinot	sangiovese	teroldego 31	18	24	14	14	35	53	39	48	22
chr1 VIT_201s0011g02430.1 ES (2200510	2200589)	(2201484	2201525) cabarnet	chardonnay	teroldego 2	1	2 (2200510	2200589)	(2201000	2201036)..(2201000	2201036)	(2201484	2201525) alicante	cabarnet	chardonnay	ansonica	kozma	lambrusco	moscato	pinot	sangiovese	teroldego..alicante	cabarnet	chardonnay	ansonica	kozma	lambrusco	moscato	pinot	sangiovese	teroldego 28	10	18	25	18	28	36	37	41	32..28	10	18	31	15	40	43	54	38	33
chr1 VIT_201s0011g02430.1 ES (2199298	2199335)	(2201484	2201525) cabarnet	lambrusco	moscato	pinot 2	2	3	3 (2199298	2199335)	(2200305	2200415)..(2201000	2201036)	(2201484	2201525) alicante	cabarnet	chardonnay	ansonica	kozma	lambrusco	moscato	pinot	sangiovese	teroldego..alicante	cabarnet	chardonnay	ansonica	kozma	lambrusco	moscato	pinot	sangiovese	teroldego 31	18	24	14	14	35	53	39	48	21..28	10	18	31	15	40	43	54
chr1 VIT_201s0011g02430.1 IR (2201036	2201484) alicante	cabarnet	chardonnay	ansonica	lambrusco	moscato	pinot	sangiovese	teroldego 1	1	1	2	4	4	8	8	9 (2201000	2201036)	(2201484	2201525) alicante	cabarnet	chardonnay	ansonica	kozma	lambrusco	moscato	pinot	sangiovese	teroldego 28	10	18	31	15	40	43	54	38	33
chr1 VIT_201s0011g02430.1 IR (2201525	2201642) alicante	cabarnet	ansonica	pinot	sangiovese	teroldego 1	3	1	4	3	3 (2201484	2201525)	(2201642	2202144) alicante	cabarnet	chardonnay	ansonica	kozma	lambrusco	moscato	pinot	sangiovese	teroldego 25	24	21	34	17	49	50	57	45	30
chr1 VIT_201s0011g02430.1 IR (2200589	2201000) chardonnay	ansonica	lambrusco	moscato	pinot	sangiovese	teroldego 1	2	4	7	10	4	3 (2200510	2200589)	(2201000	2201036) alicante	cabarnet	chardonnay	ansonica	kozma	lambrusco	moscato	pinot	sangiovese	teroldego 28	10	18	25	18	28	36	37	41	32
chr1 VIT_201s0011g02430.1 IR (2199335	2200305) alicante	moscato	pinot	sangiovese 1	2	1	1 (2199298	2199335)	(2200305	2200415) alicante	cabarnet	chardonnay	ansonica	kozma	lambrusco	moscato	pinot	sangiovese	teroldego 31	18	24	14	14	35	53	39	48	21
chr1 VIT_201s0011g02430.1 IR (2200415	2200510) alicante	chardonnay	ansonica	lambrusco	moscato	pinot	sangiovese	teroldego 3	2	2	2	3	1	1	1 (2200305	2200415)	(2200510	2200589) alicante	cabarnet	chardonnay	ansonica	kozma	lambrusco	moscato	pinot	sangiovese	teroldego 25	17	23	22	11	24	44	37	40	28
chr1 VIT_201s0011g02430.1 IR (2198304	2199298) kozma	pinot	sangiovese 1	5	2 (2198180	2198304)	(2199298	2199335) alicante	cabarnet	chardonnay	ansonica	kozma	lambrusco	moscato	pinot	sangiovese	teroldego 22	16	23	16	18	40	47	47	48	30
chr1 VIT_201s0011g02430.1 IR (2197768	2198180) alicante	cabarnet	chardonnay	ansonica	kozma	lambrusco	moscato	pinot	sangiovese	teroldego 2	1	1	1	1	1	3	1	2	3 (2197456	2197768)	(2198180	2198304) alicante	cabarnet	chardonnay	ansonica	kozma	lambrusco	moscato	pinot	sangiovese	teroldego 19	14	16	30	13	29	38	31	31	27
chr5 VIT_205s0094g01130.1 Alt-5' 24465888 alicante	chardonnay	lambrusco	sangiovese 2	4	4	5 24477763 alicante	cabarnet	chardonnay	ansonica	kozma	lambrusco	moscato	pinot	sangiovese	teroldego 26	5	6	10	1	15	36	3	20	16
chr5 VIT_205s0094g01130.1 Alt-3' 24473730 alicante	chardonnay	lambrusco	sangiovese 1	1	1	3 24463582 alicante	chardonnay	ansonica	lambrusco	moscato	sangiovese	teroldego 3	1	3	8	6	7	2
chr5 VIT_205s0094g01130.1 Alt-3' 24463908 alicante	chardonnay	lambrusco	sangiovese 3	4	1	6 24463582 alicante	chardonnay	ansonica	lambrusco	moscato	sangiovese	teroldego 3	1	3	8	6	7	2
chr5 VIT_205s0094g01130.1 Alt-5' 24473320 alicante	chardonnay	lambrusco	pinot	sangiovese 2	1	1	1	2 24477763 alicante	cabarnet	chardonnay	ansonica	kozma	lambrusco	moscato	pinot	sangiovese	teroldego 26	5	6	10	1	15	36	3	20	16
chr5 VIT_205s0094g01130.1 Alt-3' 24473402 alicante	chardonnay	pinot	sangiovese 1	1	1	4 24463582 alicante	chardonnay	ansonica	lambrusco	moscato	sangiovese	teroldego 3	1	3	8	6	7	2
chr5 VIT_205s0094g01130.1 Alt-3' 24464811 alicante	chardonnay	lambrusco	sangiovese 2	4	3	5 24463582 alicante	chardonnay	ansonica	lambrusco	moscato	sangiovese	teroldego 3	1	3	8	6	7	2
chr5 VIT_205s0094g01130.1 Alt-5' 24464300 alicante	chardonnay	lambrusco	sangiovese 3	4	1	6 24477763 alicante	cabarnet	chardonnay	ansonica	kozma	lambrusco	moscato	pinot	sangiovese	teroldego 26	5	6	10	1	15	36	3	20	16
chr5 VIT_205s0094g01130.1 Alt-5' 24473997 alicante	chardonnay	lambrusco	sangiovese 1	1	1	3 24477763 alicante	cabarnet	chardonnay	ansonica	kozma	lambrusco	moscato	pinot	sangiovese	teroldego 26	5	6	10	1	15	36	3	20	16
chr5 VIT_205s0094g01130.1 Alt-3' 24473053 alicante	chardonnay	lambrusco	pinot	sangiovese 2	1	1	1	2 24463582 alicante	chardonnay	ansonica	lambrusco	moscato	sangiovese	teroldego 3	1	3	8	6	7	2
chr5 VIT_205s0094g01130.1 Alt-5' 24474736 chardonnay	lambrusco	moscato	sangiovese 1	2	1	3 24477763 alicante	cabarnet	chardonnay	ansonica	kozma	lambrusco	moscato	pinot	sangiovese	teroldego 26	5	6	10	1	15	36	3	20	16
chr5 VIT_205s0094g01130.1 Alt-3' 24477538 alicante	cabarnet	chardonnay	ansonica	kozma	lambrusco	moscato	pinot	sangiovese	teroldego 25	5	6	7	1	10	30	3	17	14 24463582 alicante	chardonnay	ansonica	lambrusco	moscato	sangiovese	teroldego 3	1	3	8	6	7	2
chr5 VIT_205s0094g01130.1 Alt-5' 24463826 alicante	chardonnay	lambrusco	sangiovese 2	1	3	4 24477763 alicante	cabarnet	chardonnay	ansonica	kozma	lambrusco	moscato	pinot	sangiovese	teroldego 26	5	6	10	1	15	36	3	20	16
chr5 VIT_205s0094g01130.1 Alt-3' 24464466 alicante	chardonnay	lambrusco	sangiovese 2	3	6	3 24463582 alicante	chardonnay	ansonica	lambrusco	moscato	sangiovese	teroldego 3	1	3	8	6	7	2
chr5 VIT_205s0094g01130.1 Alt-5' 24464634 alicante	chardonnay	lambrusco	sangiovese 2	3	6	3 24477763 alicante	cabarnet	chardonnay	ansonica	kozma	lambrusco	moscato	pinot	sangiovese	teroldego 26	5	6	10	1	15	36	3	20	16
chr5 VIT_205s0094g01130.1 Alt-5' 24473564 alicante	chardonnay	pinot	sangiovese 1	1	1	4 24477763 alicante	cabarnet	chardonnay	ansonica	kozma	lambrusco	moscato	pinot	sangiovese	teroldego 26	5	6	10	1	15	36	3	20	16
chr5 VIT_205s0094g01130.1 Alt-3' 24474174 chardonnay	lambrusco	moscato	sangiovese 1	2	1	3 24463582 alicante	chardonnay	ansonica	lambrusco	moscato	sangiovese	teroldego 3	1	3	8	6	7	2
chr3 VIT_203s0038g03240.1 Alt-5' 2378284 alicante	ansonica	kozma	lambrusco	moscato	pinot	sangiovese 1	1	1	2	2	1	2 2378300 alicante	cabarnet	chardonnay	ansonica	kozma	lambrusco	moscato	pinot	sangiovese	teroldego 14	37	13	29	13	46	41	43	28	29
chr3 VIT_203s0038g03240.1 Alt-3' 2375565 alicante	lambrusco	pinot 1	1	1 2375562 alicante	cabarnet	chardonnay	ansonica	kozma	lambrusco	moscato	pinot	sangiovese	teroldego 12	37	16	29	18	28	30	42	30	24
chr3 VIT_203s0038g03240.1 IR (2375153	2375237) moscato	pinot	sangiovese	teroldego 1	2	1	1 (2375094	2375153)	(2375237	2375327) alicante	cabarnet	chardonnay	ansonica	kozma	lambrusco	moscato	pinot	sangiovese	teroldego 14	45	15	27	18	22	24	28	24	18
chr3 VIT_203s0038g03240.1 IR (2376493	2376589) kozma	sangiovese	teroldego 1	1	1 (2376405	2376493)	(2376589	2376772) alicante	cabarnet	chardonnay	ansonica	kozma	lambrusco	moscato	pinot	sangiovese	teroldego 12	33	23	23	19	31	39	44	44	18
chr3 VIT_203s0038g03240.1 IR (2378720	2379134) alicante	cabarnet	sangiovese 1	2	2 (2378389	2378720)	(2379134	2380087) alicante	cabarnet	chardonnay	ansonica	kozma	lambrusco	moscato	pinot	sangiovese	teroldego 17	51	12	21	24	24	36	45	43	19
chr8 VIT_208s0040g03060.1 Alt-3' 14027258 alicante	lambrusco	moscato	pinot	sangiovese	teroldego 2	2	2	2	1	2 14026280 alicante	cabarnet	chardonnay	ansonica	kozma	lambrusco	moscato	pinot	sangiovese	teroldego 33	16	14	52	12	41	58	44	68	39
chr8 VIT_208s0040g03060.1 Alt-5' 14026405 alicante	cabarnet	ansonica	moscato	sangiovese 2	1	3	1	1 14027513 alicante	cabarnet	chardonnay	ansonica	kozma	lambrusco	moscato	pinot	sangiovese	teroldego 36	16	14	51	12	44	64	47	71	43
chr8 VIT_208s0040g03060.1 ES (14025634	14025823)	(14027513	14027795) alicante	cabarnet	ansonica	lambrusco	moscato	pinot	sangiovese	teroldego 2	1	2	1	5	1	3	2 (14025634	14025823)	(14026090	14026280)..(14026090	14026280)	(14027513	14027795) alicante	cabarnet	chardonnay	ansonica	kozma	lambrusco	moscato	pinot	sangiovese	teroldego..alicante	cabarnet	chardonnay	ansonica	kozma	lambrusco	moscato	pinot	sangiovese	teroldego 21	8	4	38	4	35	43	35	45
chr8 VIT_208s0040g03060.1 IR (14026280	14027513) cabarnet	pinot	sangiovese 1	1	4 (14026090	14026280)	(14027513	14027795) alicante	cabarnet	chardonnay	ansonica	kozma	lambrusco	moscato	pinot	sangiovese	teroldego 31	15	14	49	12	41	57	44	67	39
chr8 VIT_208s0040g03060.1 IR (14023807	14024053) alicante	cabarnet	chardonnay	ansonica	lambrusco	moscato	pinot	sangiovese	teroldego 4	3	1	2	3	1	3	4	2 (14023721	14023807)	(14024053	14024502) ansonica	moscato	pinot 1	1	1
chr8 VIT_208s0040g03060.1 IR (14025541	14025634) lambrusco	pinot	sangiovese 1	1	1 (14025150	14025541)	(14025634	14025823) alicante	cabarnet	chardonnay	ansonica	kozma	lambrusco	moscato	pinot	sangiovese	teroldego 42	31	18	88	27	74	67	55	68	39
chr8 VIT_208s0040g03060.1 IR (14025823	14026090) ansonica	lambrusco	moscato	pinot	sangiovese	teroldego 2	2	5	4	3	1 (14025634	14025823)	(14026090	14026280) alicante	cabarnet	chardonnay	ansonica	kozma	lambrusco	moscato	pinot	sangiovese	teroldego 21	8	4	38	4	35	43	35	45	18
chr6 VIT_206s0004g04390.1 Alt-5' 5364428 alicante	cabarnet	chardonnay	ansonica	kozma	lambrusco	moscato	pinot	sangiovese	teroldego 32	37	9	56	15	121	59	108	88	101 5364805 alicante	cabarnet	ansonica	lambrusco	moscato	pinot	sangiovese	teroldego 12	3	5	24	14	22	29	12
chr6 VIT_206s0004g04390.1 IR (5359261	5359580) alicante	cabarnet	ansonica	kozma	lambrusco	moscato	pinot	sangiovese	teroldego 2	3	1	1	5	2	5	4	2 (5357806	5359261)	(5359580	5359620) alicante	cabarnet	chardonnay	ansonica	kozma	lambrusco	moscato	pinot	sangiovese	teroldego 81	74	60	169	32	251	107	272	206	86
chr6 VIT_206s0004g04390.1 IR (5359958	5360408) lambrusco	sangiovese	teroldego 2	1	2 (5359892	5359958)	(5360408	5360501) alicante	cabarnet	chardonnay	ansonica	kozma	lambrusco	moscato	pinot	sangiovese	teroldego 96	101	68	181	53	314	139	298	244	110
chr6 VIT_206s0004g04390.1 IR (5359796	5359892) alicante	ansonica	moscato	pinot	sangiovese 1	3	1	3	1 (5359733	5359796)	(5359892	5359958) alicante	cabarnet	chardonnay	ansonica	kozma	lambrusco	moscato	pinot	sangiovese	teroldego 110	108	80	169	60	283	130	279	220	95
chr6 VIT_206s0004g04390.1 IR (5360501	5360592) alicante	kozma	lambrusco	moscato	pinot 1	1	2	1	1 (5360408	5360501)	(5360592	5360669) alicante	cabarnet	chardonnay	ansonica	kozma	lambrusco	moscato	pinot	sangiovese	teroldego 85	92	68	139	66	242	120	276	242	119
chr11 VIT_211s0078g00180.1 IR (12263114	12263795) cabarnet	lambrusco	moscato 1	1	1 (12262613	12263114)	(12263795	12263844) cabarnet	chardonnay	kozma	moscato	sangiovese	teroldego 1	1	1	1	1	1
chrUn VIT_200s0662g00010.1 Alt-3' 33746080 chardonnay	sangiovese	teroldego 1	1	2 33746084 alicante	cabarnet	chardonnay	ansonica	kozma	lambrusco	moscato	pinot	sangiovese	teroldego 22	13	10	7	10	22	12	30	16	9
chrUn VIT_200s0662g00010.1 Alt-5' 33748610 cabarnet	lambrusco	moscato	pinot	teroldego 4	1	3	1	5 33750447 alicante	cabarnet	chardonnay	ansonica	kozma	lambrusco	moscato	pinot	sangiovese	teroldego 8	14	11	3	5	11	10	18	8	10
chrUn VIT_200s0662g00010.1 Alt-3' 33748708 cabarnet	chardonnay	lambrusco	sangiovese	teroldego 1	1	2	2	4 33748509 alicante	cabarnet	chardonnay	ansonica	kozma	lambrusco	moscato	pinot	sangiovese	teroldego 8	17	10	3	5	10	13	19	6	11
chrUn VIT_200s0662g00010.1 Alt-5' 33748390 chardonnay	sangiovese	teroldego 1	1	2 33748394 alicante	cabarnet	chardonnay	ansonica	kozma	lambrusco	moscato	pinot	sangiovese	teroldego 7	7	2	4	3	8	7	23	14	3
chrUn VIT_200s0662g00010.1 IR (33745560	33745640) kozma	lambrusco	pinot	sangiovese 1	3	1	1 (33745440	33745560)	(33745640	33745806) alicante	cabarnet	chardonnay	ansonica	kozma	lambrusco	moscato	pinot	sangiovese	teroldego 23	16	21	5	10	18	8	30	18	12
chrUn VIT_200s0662g00010.1 IR (33745150	33745440) cabarnet	lambrusco	teroldego 1	1	1 (33744690	33745150)	(33745440	33745560) alicante	cabarnet	chardonnay	ansonica	kozma	lambrusco	moscato	pinot	sangiovese	teroldego 24	9	18	8	6	26	11	28	14	13
chrUn VIT_200s0662g00010.1 IR (33748509	33750447) lambrusco	moscato	pinot	teroldego 1	1	1	1 (33748394	33748509)	(33750447	33750990) alicante	cabarnet	chardonnay	ansonica	kozma	lambrusco	moscato	pinot	sangiovese	teroldego 8	13	10	3	5	9	10	18	6	6
chr5 VIT_205s0094g00400.1 Alt-5' 23712669 alicante	cabarnet	chardonnay	ansonica	kozma	lambrusco	moscato	pinot	sangiovese	teroldego 17	11	4	41	10	82	132	79	229	73 23712505 alicante	ansonica	lambrusco	moscato	sangiovese	teroldego 1	2	2	3	6	1
chr5 VIT_205s0094g00400.1 ES (23707653	23708421)	(23710412	23710505) alicante	cabarnet	chardonnay	kozma	sangiovese 3	3	3	7	25 (23707653	23708421)	(23710161	23710270)..(23710161	23710270)	(23710412	23710505) alicante	cabarnet	chardonnay	ansonica	kozma	lambrusco	moscato	pinot	sangiovese	teroldego..alicante	cabarnet	chardonnay	ansonica	kozma	lambrusco	moscato	pinot	sangiovese	teroldego 84	80	53	99	71	107	144	135	279	71..75	44	25	99	36	135
chr5 VIT_205s0094g00400.1 IR (23708421	23710161) ansonica	pinot	sangiovese 1	1	1 (23707653	23708421)	(23710161	23710270) alicante	cabarnet	chardonnay	ansonica	kozma	lambrusco	moscato	pinot	sangiovese	teroldego 84	80	53	99	71	107	144	135	279	71
chr11 VIT_211s0016g02720.1 Alt-3' 2163906 cabarnet	moscato	sangiovese 1	1	1 2165344 alicante	cabarnet	chardonnay	ansonica	kozma	lambrusco	moscato	pinot	sangiovese	teroldego 343	216	184	273	144	499	535	493	624	367
chr11 VIT_211s0016g02720.1 Alt-3' 2163608 cabarnet	moscato	pinot 1	1	2 2163590 alicante	cabarnet	chardonnay	ansonica	kozma	lambrusco	moscato	pinot	sangiovese	teroldego 187	127	87	216	74	428	482	402	483	370
chr11 VIT_211s0016g02720.1 IR (2163476	2163590) alicante	cabarnet	chardonnay	ansonica	lambrusco	moscato	pinot	sangiovese	teroldego 1	1	2	3	4	3	5	4	1 (2163357	2163476)	(2163590	2163689) alicante	cabarnet	chardonnay	ansonica	kozma	lambrusco	moscato	pinot	sangiovese	teroldego 186	127	87	216	74	428	482	402	483	370
chr11 VIT_211s0016g02720.1 IR (2167157	2167340) alicante	cabarnet	chardonnay	ansonica	kozma	moscato	sangiovese	teroldego 1	1	3	2	1	4	2	3 (2167043	2167157)	(2167340	2167535) alicante	cabarnet	chardonnay	ansonica	kozma	lambrusco	moscato	pinot	sangiovese	teroldego 475	419	307	308	251	528	519	568	651	341
chr11 VIT_211s0016g02720.1 IR (2166225	2166320) alicante	kozma	lambrusco	moscato	pinot	teroldego 1	1	1	4	2	1 (2166140	2166225)	(2166320	2166411) alicante	cabarnet	chardonnay	ansonica	kozma	lambrusco	moscato	pinot	sangiovese	teroldego 384	260	207	297	177	600	522	581	634	375
chrUn VIT_200s0207g00240.1 IR (12536184	12536366) alicante	cabarnet	chardonnay	ansonica	kozma	lambrusco	moscato	pinot	sangiovese	teroldego 10	4	3	4	1	11	24	9	6	3 (12535911	12536184)	(12536366	12536456) alicante	cabarnet	chardonnay	ansonica	kozma	lambrusco	moscato	pinot	sangiovese	teroldego 44	22	26	32	19	54	81	60	73	42
chrUn VIT_200s0207g00240.1 IR (12535829	12535911) ansonica	moscato	sangiovese 1	1	1 (12534869	12535829)	(12535911	12536184) alicante	cabarnet	chardonnay	ansonica	kozma	lambrusco	moscato	pinot	sangiovese	teroldego 57	54	33	80	50	93	126	77	101	56
chrUn VIT_200s0207g00240.1 IR (12536456	12536613) alicante	cabarnet	chardonnay	ansonica	kozma	lambrusco	moscato	pinot	sangiovese	teroldego 6	2	3	8	5	7	14	2	7	1 (12536366	12536456)	(12536613	12536816) alicante	cabarnet	chardonnay	ansonica	kozma	lambrusco	moscato	pinot	sangiovese	teroldego 87	63	45	47	26	99	147	88	103	66
chr4 VIT_204s0008g01420.1 Alt-5' 1182266 alicante	chardonnay	ansonica	lambrusco	moscato	pinot	teroldego 1	6	2	5	1	1	4 1180668 alicante	cabarnet	chardonnay	ansonica	kozma	lambrusco	moscato	pinot	sangiovese	teroldego 9	17	11	12	13	31	48	27	28	41
chr4 VIT_204s0008g01420.1 IR (1180668	1182468) cabarnet	chardonnay	ansonica	lambrusco	moscato	pinot	sangiovese	teroldego 1	1	3	4	4	1	3	4 (1180563	1180668)	(1182468	1183360) alicante	cabarnet	chardonnay	ansonica	kozma	lambrusco	moscato	pinot	sangiovese	teroldego 8	17	11	12	13	31	45	27	28	41
chr7 VIT_207s0104g00700.1 Alt-3' 1874368 alicante	cabarnet	chardonnay	lambrusco	moscato	pinot	teroldego 4	3	1	3	3	3	3 1874391 alicante	cabarnet	chardonnay	ansonica	kozma	lambrusco	moscato	pinot	sangiovese	teroldego 29	13	15	13	7	21	41	16	24	23
chr7 VIT_207s0031g00450.1 IR (16667200	16667419) alicante	cabarnet	chardonnay	ansonica	kozma	lambrusco	moscato	pinot	sangiovese	teroldego 8	5	2	2	3	11	9	5	2	9 (16667131	16667200)	(16667419	16667560) alicante	cabarnet	chardonnay	ansonica	kozma	lambrusco	moscato	pinot	sangiovese	teroldego 40	25	18	13	14	51	26	28	33	32
chr7 VIT_207s0031g00450.1 IR (16667047	16667131) alicante	cabarnet	chardonnay	lambrusco	moscato	pinot	teroldego 3	3	1	10	3	4	5 (16666742	16667047)	(16667131	16667200) alicante	cabarnet	chardonnay	ansonica	kozma	lambrusco	moscato	pinot	sangiovese	teroldego 35	19	9	12	8	63	24	30	26	31
chr7 VIT_207s0031g00450.1 IR (16667560	16667646) alicante	cabarnet	chardonnay	ansonica	kozma	lambrusco	moscato	pinot	teroldego 8	2	5	4	3	3	5	12	12 (16667419	16667560)	(16667646	16668170) alicante	cabarnet	chardonnay	ansonica	kozma	lambrusco	moscato	pinot	sangiovese	teroldego 85	36	21	13	21	79	22	35	37	31
chr16 VIT_216s0050g01820.1 IR (18748600	18748655) cabarnet	chardonnay	ansonica	kozma	lambrusco	moscato	sangiovese	teroldego 5	5	6	4	1	11	2	1 (18748451	18748600)	(18748655	18748819) cabarnet	chardonnay	ansonica	kozma	lambrusco	moscato	sangiovese 1	4	2	3	1	2	1
chr14 VIT_214s0068g01940.1 ES (25605268	25605383)	(25609199	25609689) alicante	cabarnet	chardonnay	ansonica	kozma	lambrusco	moscato	pinot	sangiovese	teroldego 591	372	284	503	289	919	1020	1151	1091	582 (25605268	25605383)	(25609034	25609082)..(25609034	25609082)	(25609199	25609689) alicante	cabarnet	chardonnay	ansonica	kozma	lambrusco	moscato	pinot	sangiovese	teroldego..alicante	cabarnet	chardonnay	ansonica	kozma	lambrusco	moscato	pinot	sangiovese	teroldego 23	9	5	6	6
chr14 VIT_214s0068g01940.1 IR (25609082	25609199) alicante	cabarnet	chardonnay	ansonica	kozma	lambrusco	moscato	pinot	sangiovese	teroldego 14	5	5	3	5	9	6	17	10	6 (25609034	25609082)	(25609199	25609689) alicante	cabarnet	chardonnay	ansonica	kozma	lambrusco	moscato	pinot	sangiovese	teroldego 35	17	17	17	16	31	30	32	29	21
chr6 VIT_206s0004g01330.1 Alt-5' 1580420 alicante	cabarnet	moscato	teroldego 2	1	1	1 1579416 alicante	cabarnet	chardonnay	ansonica	kozma	lambrusco	moscato	pinot	sangiovese	teroldego 5	6	5	9	5	11	9	6	17	2
chrUn VIT_200s1547g00010.1 Antisense 39499381 lambrusco	moscato	pinot	sangiovese 1	2	2	2 39499377 alicante	cabarnet	chardonnay	ansonica	kozma	lambrusco	moscato	pinot	sangiovese	teroldego 140	23	33	51	28	295	185	105	93	124
chrUn VIT_200s1547g00010.1 IR (39499260	39499377) alicante	cabarnet	chardonnay	lambrusco	moscato	pinot	sangiovese	teroldego 1	2	5	22	7	3	2	6 (39499205	39499260)	(39499377	39499536) alicante	cabarnet	chardonnay	ansonica	kozma	lambrusco	moscato	pinot	sangiovese	teroldego 140	23	33	51	28	295	184	105	92	124
chrUn VIT_200s1547g00010.1 IR (39499536	39499683) alicante	chardonnay	ansonica	kozma	lambrusco	moscato	pinot	sangiovese	teroldego 4	4	2	2	28	18	3	5	17 (39499377	39499536)	(39499683	39499727) alicante	cabarnet	chardonnay	ansonica	kozma	lambrusco	moscato	pinot	sangiovese	teroldego 205	40	57	44	48	248	184	112	84	151
chrUn VIT_200s1547g00010.1 IR (39499120	39499205) alicante	cabarnet	chardonnay	ansonica	lambrusco	moscato	pinot	sangiovese	teroldego 7	2	3	3	22	8	5	8	4 (39499049	39499120)	(39499205	39499260) alicante	cabarnet	chardonnay	ansonica	kozma	lambrusco	moscato	pinot	sangiovese	teroldego 202	32	44	61	35	372	256	150	136	193
chrUn VIT_200s1547g00010.1 IR (39498905	39499049) alicante	chardonnay	kozma	lambrusco	moscato	pinot	sangiovese	teroldego 2	1	2	5	9	1	3	3 (39498619	39498905)	(39499049	39499120) alicante	cabarnet	chardonnay	ansonica	kozma	lambrusco	moscato	pinot	sangiovese	teroldego 186	34	46	50	29	288	213	131	119	163
chrUn VIT_200s1547g00010.1 IR (39499727	39499827) alicante	cabarnet	chardonnay	ansonica	kozma	lambrusco	moscato	pinot	sangiovese	teroldego 9	1	5	4	1	20	12	11	9	7 (39499683	39499727)	(39499827	39499996) alicante	cabarnet	chardonnay	ansonica	kozma	lambrusco	moscato	pinot	sangiovese	teroldego 180	38	39	44	32	228	176	97	70	140
chr1 VIT_201s0137g00810.1 Alt-3' 7291813 lambrusco	moscato	pinot	teroldego 1	12	11	1 7291569 ansonica	lambrusco	moscato	pinot 1	3	2	1
chr1 VIT_201s0137g00810.1 Alt-5' 7291942 lambrusco	moscato	pinot	teroldego 1	15	11	1 7293476 ansonica	lambrusco	moscato	pinot 1	3	1	1
chr1 VIT_201s0137g00810.1 IR (7293627	7294004) alicante	cabarnet	chardonnay	ansonica	kozma	lambrusco	moscato	pinot	sangiovese	teroldego 14	12	5	14	9	31	31	40	23	11 (7293476	7293627)	(7294004	7295099) alicante	cabarnet	chardonnay	ansonica	kozma	lambrusco	moscato	pinot	sangiovese	teroldego 9	3	1	1	4	20	16	22	7	8
chr15 VIT_215s0021g01760.1 IR (12379722	12379814) ansonica	kozma	sangiovese 1	1	1 (12379702	12379722)	(12379814	12379867) alicante	cabarnet	chardonnay	ansonica	kozma	lambrusco	moscato	pinot	sangiovese	teroldego 45	28	28	33	25	71	63	58	46	30
chr5 VIT_205s0094g00070.1 Alt-3' 23466619 alicante	cabarnet	kozma	lambrusco	moscato	pinot	sangiovese 1	1	1	1	2	1	1 23466597 alicante	cabarnet	chardonnay	ansonica	kozma	lambrusco	moscato	pinot	sangiovese	teroldego 33	19	14	31	14	30	39	44	37	18
chr5 VIT_205s0094g00070.1 IR (23466241	23466597) cabarnet	moscato	pinot	sangiovese 1	1	2	1 (23466171	23466241)	(23466597	23466734) alicante	cabarnet	chardonnay	ansonica	kozma	lambrusco	moscato	pinot	sangiovese	teroldego 33	19	14	31	14	30	38	44	37	18
chr5 VIT_205s0094g00070.1 IR (23471050	23471218) alicante	cabarnet	chardonnay	ansonica	kozma	lambrusco	moscato	pinot	sangiovese	teroldego 1	4	2	8	5	6	13	9	24	3 (23470883	23471050)	(23471218	23471891) chardonnay	kozma	moscato	sangiovese 1	1	1	2
chr5 VIT_205s0094g00070.1 IR (23469925	23470135) alicante	cabarnet	chardonnay	ansonica	kozma	lambrusco	moscato	pinot 3	1	2	2	2	1	1	1 (23469840	23469925)	(23470135	23470236) alicante	cabarnet	chardonnay	ansonica	kozma	lambrusco	moscato	pinot	sangiovese	teroldego 30	26	20	35	19	50	52	37	66	31
chr5 VIT_205s0094g00070.1 IR (23468230	23469840) alicante	cabarnet	lambrusco 1	1	2 (23467959	23468230)	(23469840	23469925) alicante	cabarnet	chardonnay	ansonica	kozma	lambrusco	moscato	pinot	sangiovese	teroldego 26	42	35	51	30	64	80	63	71	36
chr14 VIT_214s0006g00660.1 Alt-3' 14905314 cabarnet	kozma	sangiovese	teroldego 4	1	1	1 14903634 alicante	chardonnay	ansonica	kozma	lambrusco	moscato	pinot	sangiovese	teroldego 5	4	10	4	21	20	45	23	19
chr14 VIT_214s0006g00660.1 Alt-5' 14901799 pinot	sangiovese	teroldego 2	1	2 14902020 alicante	cabarnet	chardonnay	ansonica	kozma	lambrusco	moscato	pinot	sangiovese	teroldego 163	70	61	67	64	164	141	161	138	104
chr14 VIT_214s0006g00660.1 Alt-5' 14903635 ansonica	kozma	pinot	sangiovese	teroldego 1	1	7	5	2 14906541 alicante	cabarnet	chardonnay	ansonica	kozma	lambrusco	moscato	pinot	sangiovese	teroldego 6	5	4	12	5	24	20	45	29	21
chr14 VIT_214s0006g00660.1 Alt-3' 14903767 alicante	ansonica	lambrusco	moscato	sangiovese	teroldego 1	2	1	1	1	2 14903634 alicante	chardonnay	ansonica	kozma	lambrusco	moscato	pinot	sangiovese	teroldego 5	4	10	4	21	20	45	23	19
chr14 VIT_214s0006g00660.1 Antisense 14901752 pinot	sangiovese	teroldego 2	1	2 14900732 alicante	cabarnet	chardonnay	ansonica	kozma	lambrusco	moscato	pinot	sangiovese	teroldego 163	70	61	68	65	167	141	168	145	106
chr4 VIT_204s0023g02830.1 Antisense 19412070 cabarnet	moscato	pinot 1	2	1 19412064 alicante	cabarnet	chardonnay	ansonica	kozma	lambrusco	moscato	pinot	sangiovese	teroldego 19	7	23	22	10	98	46	36	51	45
chr4 VIT_204s0023g02830.1 Alt-5' 19406480 alicante	cabarnet	chardonnay	kozma	moscato	sangiovese	teroldego 1	7	1	3	6	14	5 19406220 alicante	cabarnet	chardonnay	ansonica	kozma	lambrusco	moscato	pinot	sangiovese	teroldego 8	8	5	12	8	35	40	19	26	18
chr4 VIT_204s0023g02830.1 ES (19411166	19411252)	(19413365	19414687) alicante	cabarnet	chardonnay	ansonica	lambrusco	moscato	pinot	sangiovese 5	2	1	1	4	4	3	2 (19411166	19411252)	(19412064	19412192)..(19412064	19412192)	(19413365	19414687) alicante	cabarnet	chardonnay	ansonica	kozma	lambrusco	moscato	pinot	sangiovese	teroldego..alicante	cabarnet	chardonnay	ansonica	kozma	lambrusco	moscato	pinot	sangiovese	teroldego 19	7	23	21	10	98	46	35	51
chr4 VIT_204s0023g02830.1 IR (19408701	19408806) lambrusco	pinot	sangiovese 1	2	1 (19408109	19408701)	(19408806	19408967) alicante	cabarnet	chardonnay	ansonica	kozma	lambrusco	moscato	pinot	sangiovese	teroldego 8	11	13	21	10	75	68	35	45	24
chr4 VIT_204s0023g02830.1 IR (19407913	19408109) alicante	cabarnet	chardonnay	ansonica	kozma	lambrusco	moscato	pinot	sangiovese	teroldego 17	28	15	19	9	46	29	25	35	24 (19407302	19407913)	(19408109	19408701) alicante	cabarnet	chardonnay	ansonica	kozma	lambrusco	moscato	pinot	sangiovese	teroldego 3	6	6	6	4	20	24	9	15	5
chr4 VIT_204s0023g02830.1 IR (19407217	19407302) lambrusco	pinot	teroldego 1	1	1 (19406941	19407217)	(19407302	19407913) alicante	cabarnet	chardonnay	ansonica	kozma	lambrusco	moscato	pinot	sangiovese	teroldego 18	23	14	19	13	78	62	31	44	35
chr4 VIT_204s0023g02830.1 IR (19411252	19412064) cabarnet	chardonnay	moscato	sangiovese	teroldego 1	1	1	1	1 (19411166	19411252)	(19412064	19412192) alicante	cabarnet	chardonnay	ansonica	kozma	lambrusco	moscato	pinot	sangiovese	teroldego 19	7	23	21	10	98	46	35	51	45
chr4 VIT_204s0023g02830.1 IR (19406220	19406941) alicante	cabarnet	chardonnay	ansonica	kozma	lambrusco	moscato	pinot	sangiovese	teroldego 1	5	1	1	1	15	8	3	8	3 (19405798	19406220)	(19406941	19407217) alicante	cabarnet	chardonnay	ansonica	kozma	lambrusco	moscato	pinot	sangiovese	teroldego 8	8	5	12	8	34	38	19	26	18
chr3 VIT_203s0063g02630.1 ES (5851522	5851712)	(5855752	5855925) cabarnet	ansonica	kozma	lambrusco	moscato	pinot	sangiovese	teroldego 3	9	7	18	24	27	27	5 (5851522	5851712)	(5854510	5854562)..(5854510	5854562)	(5855752	5855925) alicante	cabarnet	chardonnay	ansonica	kozma	lambrusco	moscato	pinot	sangiovese	teroldego..alicante	cabarnet	ansonica	kozma	lambrusco	moscato	pinot	sangiovese	teroldego 119	55	52	73	31	81	177	131	168	116..5
chr3 VIT_203s0063g02630.1 IR (5851433	5851522) alicante	ansonica	lambrusco	pinot	sangiovese	teroldego 3	1	5	1	1	1 (5851042	5851433)	(5851522	5851712) alicante	cabarnet	chardonnay	ansonica	kozma	lambrusco	moscato	pinot	sangiovese	teroldego 207	143	74	151	75	237	331	275	341	158
chr8 VIT_208s0040g01610.1 Alt-5' 12730981 alicante	ansonica	kozma	lambrusco	moscato	pinot	sangiovese	teroldego 1	2	1	2	1	3	1	2 12732842 alicante	cabarnet	chardonnay	ansonica	kozma	lambrusco	moscato	pinot	sangiovese	teroldego 1	1	2	2	1	7	4	2	2	1
chr8 VIT_208s0040g01610.1 Alt-3' 12735368 cabarnet	chardonnay	lambrusco	pinot	sangiovese 1	3	2	1	2 12735558 alicante	cabarnet	chardonnay	ansonica	kozma	lambrusco	moscato	pinot	sangiovese	teroldego 3	3	2	4	2	4	3	5	3	2
chr8 VIT_208s0040g01610.1 Alt-3' 12730569 cabarnet	lambrusco	moscato	pinot 3	2	1	2 12730647 alicante	cabarnet	chardonnay	ansonica	lambrusco	moscato	pinot	sangiovese 1	4	2	4	3	6	5	6
chr8 VIT_208s0040g01610.1 Alt-3' 12734314 ansonica	lambrusco	pinot	sangiovese 1	1	1	2 12734546 chardonnay	lambrusco	moscato	sangiovese	teroldego 2	4	2	3	2
chr8 VIT_208s0040g01610.1 Alt-3' 12730576 ansonica	lambrusco	pinot	sangiovese 1	1	3	8 12730647 alicante	cabarnet	chardonnay	ansonica	lambrusco	moscato	pinot	sangiovese 1	4	2	4	3	6	5	6
chr8 VIT_208s0040g01610.1 Alt-3' 12732761 alicante	ansonica	kozma	lambrusco	moscato	pinot	sangiovese	teroldego 1	2	1	2	1	3	1	2 12730647 alicante	cabarnet	chardonnay	ansonica	lambrusco	moscato	pinot	sangiovese 1	4	2	4	3	6	5	6
chr12 VIT_212s0034g01060.1 IR (16909958	16910028) alicante	chardonnay	ansonica	kozma	moscato	pinot	sangiovese	teroldego 12	1	1	1	10	14	2	2 (16909939	16909958)	(16910028	16910035) cabarnet	moscato	pinot 1	1	1
chr4 VIT_204s0008g02490.1 Alt-3' 2060906 alicante	cabarnet	chardonnay	ansonica	kozma	lambrusco	pinot 1	1	1	1	1	1	4 2062862 alicante	cabarnet	chardonnay	ansonica	kozma	lambrusco	moscato	pinot	sangiovese	teroldego 59	56	30	31	26	58	63	60	101	38
chr4 VIT_204s0008g02490.1 IR (2063651	2063784) alicante	cabarnet	chardonnay	ansonica	kozma	lambrusco	moscato	pinot	sangiovese	teroldego 56	51	35	28	9	48	58	48	74	37 (2062862	2063651)	(2063784	2064912) alicante	chardonnay	kozma	lambrusco	moscato	pinot 4	1	2	5	3	6
chr11 VIT_211s0016g03370.1 IR (2747702	2747844) alicante	chardonnay	ansonica	lambrusco	moscato	pinot	sangiovese	teroldego 3	1	4	2	6	2	8	4 (2747509	2747702)	(2747844	2748643) kozma	moscato	pinot	sangiovese 3	2	2	3
chr14 VIT_214s0060g01010.1 IR (764019	764124) alicante	cabarnet	chardonnay	ansonica	kozma	lambrusco	moscato	pinot	sangiovese	teroldego 5	10	4	5	2	14	19	7	9	12 (762647	764019)	(764124	764352) alicante	cabarnet	chardonnay	ansonica	kozma	lambrusco	moscato	pinot	sangiovese	teroldego 196	108	65	136	89	442	517	256	377	202
chr13 VIT_213s0019g04210.1 Alt-3' 5548289 kozma	lambrusco	moscato	pinot	teroldego 1	3	3	2	6 5546352 alicante	cabarnet	chardonnay	ansonica	lambrusco	moscato	pinot	sangiovese	teroldego 4	3	1	6	8	7	10	12	3
chr13 VIT_213s0019g04210.1 Alt-5' 5548173 alicante	ansonica	lambrusco	moscato	pinot	sangiovese 1	1	2	1	1	1 5548836 alicante	cabarnet	chardonnay	ansonica	kozma	lambrusco	moscato	pinot	sangiovese	teroldego 3	3	1	5	1	8	8	10	11	9
chr13 VIT_213s0019g04210.1 IR (5545716	5546164) chardonnay	pinot	sangiovese 1	1	1 (5545144	5545716)	(5546164	5546352) alicante	cabarnet	chardonnay	ansonica	lambrusco	moscato	pinot	sangiovese	teroldego 5	1	4	11	11	7	9	10	4
chr7 VIT_207s0141g00390.1 Alt-3' 229202 alicante	cabarnet	chardonnay	ansonica	kozma	lambrusco	moscato	pinot	sangiovese	teroldego 34	31	19	21	20	15	45	46	41	13 229170 alicante	cabarnet	chardonnay	ansonica	kozma	lambrusco	moscato	pinot	sangiovese	teroldego 42	23	20	22	14	42	44	34	63	39
chr7 VIT_207s0141g00390.1 IR (232396	232473) moscato	pinot	teroldego 1	1	1 (232226	232396)	(232473	232536) alicante	cabarnet	chardonnay	ansonica	kozma	lambrusco	moscato	pinot	sangiovese	teroldego 42	39	22	33	26	71	92	83	118	54
chr7 VIT_207s0141g00390.1 IR (232536	232878) moscato	pinot	sangiovese	teroldego 2	1	3	1 (232473	232536)	(232878	233026) alicante	cabarnet	chardonnay	ansonica	kozma	lambrusco	moscato	pinot	sangiovese	teroldego 51	57	30	33	34	60	109	104	122	54
chr7 VIT_207s0141g00390.1 IR (233174	233458) chardonnay	kozma	moscato 1	1	1 (233121	233174)	(233458	233634) alicante	cabarnet	chardonnay	ansonica	kozma	lambrusco	moscato	pinot	sangiovese	teroldego 40	39	30	49	31	73	79	105	142	76
chrUn VIT_200s2262g00010.1 Antisense 41419182 kozma	sangiovese	teroldego 1	4	1 41419034 alicante	cabarnet	chardonnay	ansonica	kozma	lambrusco	moscato	pinot	sangiovese	teroldego 14	8	7	18	5	29	116	13	70	68
chrUn VIT_200s2262g00010.1 IR (41419034	41419511) cabarnet	chardonnay	moscato	pinot	sangiovese	teroldego 3	1	1	1	3	1 (41418870	41419034)	(41419511	41419912) alicante	cabarnet	chardonnay	ansonica	kozma	lambrusco	moscato	pinot	sangiovese	teroldego 14	8	7	18	5	28	116	13	70	68
chr4 VIT_204s0023g01180.1 Alt-3' 17592067 ansonica	pinot	sangiovese 1	8	3 17591677 alicante	cabarnet	chardonnay	ansonica	lambrusco	moscato	pinot	sangiovese	teroldego 1	3	2	6	2	7	5	11	1
chr1 VIT_201s0127g00440.1 Alt-3' 7796802 alicante	kozma	teroldego 2	1	2 7796818 alicante	cabarnet	chardonnay	ansonica	kozma	lambrusco	moscato	pinot	sangiovese	teroldego 2415	1032	1024	1427	804	2944	2039	2502	3449	1637
chr1 VIT_201s0127g00440.1 Alt-5' 7791204 alicante	cabarnet	chardonnay	ansonica	kozma	lambrusco	moscato	pinot	sangiovese	teroldego 47	20	23	21	16	53	25	36	63	13 7791305 cabarnet	ansonica	kozma	lambrusco	moscato	pinot	sangiovese	teroldego 2	1	3	4	3	4	6	1
chr1 VIT_201s0127g00440.1 Alt-5' 7790822 alicante	cabarnet	chardonnay	ansonica	kozma	lambrusco	moscato	pinot	sangiovese	teroldego 1328	546	543	782	393	1931	1767	1670	2425	1413 7791305 cabarnet	ansonica	kozma	lambrusco	moscato	pinot	sangiovese	teroldego 2	1	3	4	3	4	6	1
chr1 VIT_201s0127g00440.1 Alt-3' 7791403 alicante	cabarnet	chardonnay	ansonica	kozma	lambrusco	moscato	pinot	sangiovese	teroldego 1321	546	549	785	391	1923	1728	1647	2383	1392 7791381 alicante	cabarnet	chardonnay	ansonica	kozma	lambrusco	moscato	pinot	sangiovese	teroldego 21	5	4	6	6	32	31	27	65	15
chr1 VIT_201s0127g00440.1 Alt-3' 7791413 alicante	cabarnet	chardonnay	ansonica	kozma	lambrusco	moscato	pinot	sangiovese	teroldego 33	17	13	13	15	33	36	36	46	20 7791381 alicante	cabarnet	chardonnay	ansonica	kozma	lambrusco	moscato	pinot	sangiovese	teroldego 21	5	4	6	6	32	31	27	65	15
chr1 VIT_201s0127g00440.1 IR (7798297	7798563) alicante	kozma	lambrusco	moscato	pinot	sangiovese	teroldego 2	2	1	3	1	3	2 (7798216	7798297)	(7798563	7799106) alicante	cabarnet	chardonnay	ansonica	kozma	lambrusco	moscato	pinot	sangiovese	teroldego 1729	851	773	996	570	2057	1684	1908	2589	1230
chr6 VIT_206s0080g00060.1 Alt-5' 19743232 ansonica	lambrusco	teroldego 1	4	1 19744668 alicante	kozma	lambrusco	moscato	sangiovese	teroldego 2	1	2	1	2	1
chr6 VIT_206s0080g00060.1 Alt-3' 19748130 lambrusco	pinot	sangiovese 1	2	2 19744959 alicante	ansonica	kozma	lambrusco	moscato	pinot	sangiovese 4	2	1	4	3	2	4
chr6 VIT_206s0080g00060.1 Alt-5' 19748044 alicante	ansonica	moscato 2	1	1 19749690 alicante	ansonica	kozma	lambrusco	moscato	pinot	sangiovese 2	1	1	5	2	4	6
chr5 VIT_205s0029g00300.1 IR (14750747	14751785) lambrusco	moscato	pinot	teroldego 2	1	2	1 (14750695	14750747)	(14751785	14751935) alicante	cabarnet	chardonnay	ansonica	kozma	lambrusco	moscato	pinot	sangiovese	teroldego 4	4	1	10	3	18	11	12	21	25
chr5 VIT_205s0029g00300.1 IR (14752512	14752585) cabarnet	lambrusco	moscato	pinot 1	1	1	1 (14752384	14752512)	(14752585	14752904) alicante	cabarnet	chardonnay	ansonica	kozma	lambrusco	moscato	pinot	sangiovese	teroldego 18	10	6	10	8	29	16	15	24	17
chr18 VIT_218s0001g02120.1 Alt-5' 2516024 alicante	lambrusco	moscato 1	5	2 2516113 alicante	cabarnet	chardonnay	ansonica	kozma	lambrusco	moscato	pinot	sangiovese	teroldego 4	9	24	23	16	54	17	14	13	42
chr18 VIT_218s0001g02120.1 Alt-5' 2515407 lambrusco	pinot	teroldego 2	2	2 2515001 alicante	cabarnet	chardonnay	ansonica	kozma	lambrusco	moscato	pinot	sangiovese	teroldego 2	14	18	16	6	28	10	18	6	26
chr18 VIT_218s0001g02120.1 IR (2514550	2514892) lambrusco	pinot	teroldego 4	3	1 (2514446	2514550)	(2514892	2515001) alicante	cabarnet	chardonnay	ansonica	kozma	lambrusco	moscato	pinot	sangiovese	teroldego 1	6	13	14	4	21	11	19	7	22
chr12 VIT_212s0057g01400.1 Alt-3' 10122534 cabarnet	lambrusco	sangiovese	teroldego 1	1	2	3 10122501 alicante	cabarnet	chardonnay	ansonica	kozma	lambrusco	moscato	pinot	sangiovese	teroldego 10	7	8	11	6	20	20	18	19	13
chr12 VIT_212s0057g01400.1 IR (10121762	10121855) alicante	ansonica	lambrusco	pinot 1	1	1	2 (10121522	10121762)	(10121855	10122050) alicante	cabarnet	chardonnay	ansonica	kozma	lambrusco	moscato	pinot	sangiovese	teroldego 9	17	10	11	5	40	24	38	31	29
chr12 VIT_212s0057g01400.1 IR (10123722	10123891) moscato	pinot	teroldego 1	1	1 (10123614	10123722)	(10123891	10124190) alicante	cabarnet	chardonnay	ansonica	kozma	lambrusco	moscato	pinot	sangiovese	teroldego 4	7	7	9	7	22	21	21	20	19
chr12 VIT_212s0057g01400.1 IR (10123141	10123315) lambrusco	moscato	pinot 2	1	1 (10123005	10123141)	(10123315	10123507) alicante	cabarnet	chardonnay	ansonica	kozma	lambrusco	moscato	pinot	sangiovese	teroldego 4	17	15	13	4	22	22	24	19	17
chr12 VIT_212s0057g01400.1 IR (10122271	10122395) cabarnet	chardonnay	kozma	sangiovese 2	1	1	1 (10122127	10122271)	(10122395	10122501) alicante	cabarnet	chardonnay	ansonica	kozma	lambrusco	moscato	pinot	sangiovese	teroldego 10	16	7	9	5	28	25	18	31	12
chr12 VIT_212s0057g01400.1 IR (10121416	10121522) kozma	lambrusco	moscato	pinot	sangiovese	teroldego 1	1	1	2	3	1 (10120877	10121416)	(10121522	10121762) alicante	cabarnet	chardonnay	ansonica	kozma	lambrusco	moscato	pinot	sangiovese	teroldego 5	20	21	10	8	39	30	37	39	19
chr12 VIT_212s0057g01400.1 IR (10122501	10122626) alicante	lambrusco	moscato	pinot	sangiovese	teroldego 1	3	5	2	1	3 (10122395	10122501)	(10122626	10122914) alicante	cabarnet	chardonnay	ansonica	kozma	lambrusco	moscato	pinot	sangiovese	teroldego 10	7	8	11	6	20	20	18	19	13
chr12 VIT_212s0057g01400.1 IR (10123507	10123614) cabarnet	chardonnay	ansonica	kozma	lambrusco	moscato	pinot	sangiovese	teroldego 3	1	2	2	5	8	8	6	3 (10123315	10123507)	(10123614	10123722) alicante	cabarnet	chardonnay	ansonica	kozma	lambrusco	moscato	pinot	sangiovese	teroldego 5	9	6	8	1	14	12	8	12	8
chr5 VIT_205s0020g00720.1 Alt-3' 2587446 alicante	cabarnet	chardonnay	ansonica	kozma	lambrusco	moscato	pinot	sangiovese	teroldego 51	64	27	66	42	127	120	177	189	116 2587470 alicante	cabarnet	chardonnay	ansonica	kozma	lambrusco	moscato	pinot	sangiovese	teroldego 1	1	1	2	2	2	2	8	5	5
chr5 VIT_205s0020g00720.1 ES (2585945	2586368)	(2587981	2588237) alicante	cabarnet	ansonica	kozma	lambrusco	moscato	pinot	sangiovese	teroldego 4	2	8	1	6	5	23	7	5 (2585945	2586368)	(2587470	2587537)..(2587470	2587537)	(2587981	2588237) alicante	cabarnet	chardonnay	ansonica	kozma	lambrusco	moscato	pinot	sangiovese	teroldego..alicante	cabarnet	chardonnay	ansonica	kozma	lambrusco	moscato	pinot	sangiovese	teroldego 1	1	1	2	2	2	2
chr5 VIT_205s0020g00720.1 IR (2586368	2587470) alicante	cabarnet	chardonnay	ansonica	kozma	lambrusco	moscato	pinot	sangiovese	teroldego 20	16	12	12	11	20	18	35	15	15 (2585945	2586368)	(2587470	2587537) alicante	cabarnet	chardonnay	ansonica	kozma	lambrusco	moscato	pinot	sangiovese	teroldego 1	1	1	2	2	2	2	8	5	5
chr5 VIT_205s0020g00720.1 IR (2590589	2590720) alicante	cabarnet	ansonica	kozma	lambrusco	pinot	teroldego 1	2	1	1	4	2	1 (2590457	2590589)	(2590720	2590806) alicante	cabarnet	chardonnay	ansonica	kozma	lambrusco	moscato	pinot	sangiovese	teroldego 152	151	96	163	121	210	193	278	343	177
chr5 VIT_205s0020g00720.1 IR (2587537	2587981) alicante	cabarnet	chardonnay	ansonica	lambrusco	moscato	pinot	sangiovese	teroldego 3	2	1	3	11	6	11	2	9 (2587470	2587537)	(2587981	2588237) alicante	cabarnet	chardonnay	ansonica	kozma	lambrusco	moscato	pinot	sangiovese	teroldego 65	83	47	96	45	175	159	240	265	156
chr8 VIT_208s0056g00430.1 IR (667468	667899) ansonica	lambrusco	moscato	pinot	sangiovese 1	1	1	2	3 (667283	667468)	(667899	668063) alicante	cabarnet	chardonnay	ansonica	kozma	lambrusco	moscato	pinot	sangiovese	teroldego 6	12	5	5	4	9	13	21	17	6
chrUn VIT_200s0287g00080.1 IR (21607939	21608618) moscato	pinot	teroldego 1	1	1 (21607865	21607939)	(21608618	21609097) alicante	cabarnet	chardonnay	ansonica	kozma	lambrusco	moscato	pinot	sangiovese	teroldego 85	49	25	41	28	222	99	185	101	113
chrUn VIT_200s0287g00080.1 IR (21606757	21606879) alicante	ansonica	kozma	lambrusco	moscato	pinot	sangiovese 2	3	2	3	3	1	1 (21606130	21606757)	(21606879	21607001) alicante	cabarnet	chardonnay	ansonica	kozma	lambrusco	moscato	pinot	sangiovese	teroldego 86	49	40	46	39	177	108	181	115	110
chr15 VIT_215s0048g01420.1 Alt-3' 15568401 cabarnet	kozma	lambrusco	pinot 1	1	1	1 15568438 alicante	cabarnet	chardonnay	ansonica	kozma	lambrusco	moscato	pinot	sangiovese	teroldego 30	7	12	88	9	26	95	118	78	37
chr15 VIT_215s0048g01420.1 Antisense 15568826 alicante	cabarnet	ansonica	kozma	lambrusco	moscato	pinot 2	1	3	2	1	3	3 15568869 alicante	cabarnet	chardonnay	ansonica	kozma	lambrusco	moscato	pinot	sangiovese	teroldego 30	7	12	88	9	26	95	118	78	37
chr15 VIT_215s0048g01420.1 Alt-3' 15568382 alicante	ansonica	kozma	moscato	pinot 2	3	1	3	2 15568438 alicante	cabarnet	chardonnay	ansonica	kozma	lambrusco	moscato	pinot	sangiovese	teroldego 30	7	12	88	9	26	95	118	78	37
chr15 VIT_215s0048g01420.1 IR (15568438	15568869) alicante	cabarnet	chardonnay	ansonica	moscato	pinot	sangiovese 1	1	1	1	4	2	4 (15567529	15568438)	(15568869	15569317) alicante	cabarnet	chardonnay	ansonica	kozma	lambrusco	moscato	pinot	sangiovese	teroldego 30	7	12	88	9	26	95	118	78	37
chr1 VIT_201s0026g02630.1 Alt-3' 12285789 lambrusco	sangiovese	teroldego 1	1	1 12285870 alicante	cabarnet	chardonnay	ansonica	kozma	lambrusco	moscato	pinot	sangiovese	teroldego 3	14	11	9	5	11	17	20	15	12
chr10 VIT_210s0003g00500.1 Alt-3' 1755243 alicante	ansonica	lambrusco	pinot 1	2	4	2 1756419 alicante	cabarnet	chardonnay	ansonica	kozma	lambrusco	moscato	pinot	sangiovese	teroldego 128	121	48	66	61	157	215	199	212	110
chr10 VIT_210s0003g00500.1 Alt-3' 1755544 alicante	cabarnet	lambrusco	moscato 1	1	5	4 1756419 alicante	cabarnet	chardonnay	ansonica	kozma	lambrusco	moscato	pinot	sangiovese	teroldego 128	121	48	66	61	157	215	199	212	110
chr10 VIT_210s0003g00500.1 Alt-5' 1756019 alicante	ansonica	moscato	pinot	sangiovese	teroldego 1	2	3	1	3	1 1755071 alicante	cabarnet	chardonnay	ansonica	kozma	lambrusco	moscato	pinot	sangiovese	teroldego 125	119	47	61	58	153	204	188	202	102
chr10 VIT_210s0003g00500.1 Alt-5' 1755615 alicante	cabarnet	chardonnay	ansonica	kozma	lambrusco	moscato	pinot	sangiovese	teroldego 4	3	1	5	3	13	12	13	7	7 1755071 alicante	cabarnet	chardonnay	ansonica	kozma	lambrusco	moscato	pinot	sangiovese	teroldego 125	119	47	61	58	153	204	188	202	102
chr10 VIT_210s0003g00500.1 Alt-3' 1754557 alicante	cabarnet	moscato	pinot	sangiovese 1	1	2	1	1 1754555 alicante	cabarnet	chardonnay	ansonica	kozma	lambrusco	moscato	pinot	sangiovese	teroldego 132	93	38	47	54	191	256	206	174	161
chr10 VIT_210s0003g00500.1 IR (1755071	1756419) cabarnet	lambrusco	moscato	pinot	sangiovese	teroldego 1	2	1	1	5	3 (1754913	1755071)	(1756419	1756935) alicante	cabarnet	chardonnay	ansonica	kozma	lambrusco	moscato	pinot	sangiovese	teroldego 123	118	47	59	58	144	200	186	202	102
chr10 VIT_210s0003g00500.1 IR (1754801	1754913) cabarnet	lambrusco	moscato	sangiovese 1	1	3	2 (1754555	1754801)	(1754913	1755071) alicante	cabarnet	chardonnay	ansonica	kozma	lambrusco	moscato	pinot	sangiovese	teroldego 99	124	52	47	78	124	157	123	138	97
chr10 VIT_210s0003g00500.1 IR (1754356	1754555) moscato	pinot	sangiovese	teroldego 1	1	2	2 (1754086	1754356)	(1754555	1754801) alicante	cabarnet	chardonnay	ansonica	kozma	lambrusco	moscato	pinot	sangiovese	teroldego 132	93	38	47	54	191	256	206	174	160
chr15 VIT_215s0024g00280.1 Alt-3' 372160 alicante	cabarnet	chardonnay	ansonica	kozma	lambrusco	moscato	pinot	sangiovese	teroldego 18	12	13	14	18	20	27	25	31	16 372157 alicante	chardonnay	ansonica	lambrusco	moscato	pinot	sangiovese	teroldego 2	2	1	1	5	1	5	3
chr15 VIT_215s0024g00280.1 Alt-5' 372071 alicante	cabarnet	chardonnay	ansonica	kozma	lambrusco	moscato	pinot	sangiovese	teroldego 18	12	13	14	18	20	27	25	31	16 372094 alicante	cabarnet	chardonnay	ansonica	lambrusco	moscato	pinot	sangiovese	teroldego 3	2	3	1	2	5	2	5	4
chr15 VIT_215s0024g00280.1 Antisense 372158 cabarnet	lambrusco	teroldego 2	1	1 372157 alicante	chardonnay	ansonica	lambrusco	moscato	pinot	sangiovese	teroldego 2	2	1	1	5	1	5	3
chr15 VIT_215s0024g00280.1 Antisense 372159 alicante	chardonnay	pinot 1	1	1 372157 alicante	chardonnay	ansonica	lambrusco	moscato	pinot	sangiovese	teroldego 2	2	1	1	5	1	5	3
chr15 VIT_215s0024g00280.1 ES (372157	372191)	(372420	372480) alicante	moscato	sangiovese 1	5	2 (372157	372191)	(372289	372336)..(372289	372336)	(372420	372480) alicante	cabarnet	chardonnay	ansonica	kozma	lambrusco	moscato	pinot	sangiovese	teroldego..alicante	cabarnet	chardonnay	ansonica	kozma	lambrusco	moscato	pinot	sangiovese	teroldego 46	39	37	30	39	58	70	82	75	40..52	44	44	40	52	64	78	101	103	47
chr15 VIT_215s0024g00280.1 IR (384085	384757) chardonnay	ansonica	teroldego 1	1	1 (384002	384085)	(384757	384854) alicante	cabarnet	chardonnay	ansonica	kozma	lambrusco	moscato	pinot	sangiovese	teroldego 68	68	33	48	47	65	70	124	102	53
chr15 VIT_215s0024g00280.1 IR (372094	372157) cabarnet	lambrusco	moscato	pinot	sangiovese 1	1	1	4	2 (372043	372094)	(372157	372191) alicante	chardonnay	ansonica	lambrusco	moscato	pinot	sangiovese	teroldego 2	2	1	1	5	1	5	3
chr15 VIT_215s0024g00280.1 IR (372191	372289) cabarnet	chardonnay	kozma	pinot	sangiovese	teroldego 10	1	2	3	3	1 (372157	372191)	(372289	372336) alicante	cabarnet	chardonnay	ansonica	kozma	lambrusco	moscato	pinot	sangiovese	teroldego 46	39	37	30	39	58	70	82	75	40
chr14 VIT_214s0006g03070.1 Antisense 21479697 alicante	cabarnet	chardonnay	ansonica	kozma	lambrusco	moscato	pinot	sangiovese	teroldego 8	4	6	2	4	2	4	7	6	6 21479698 alicante	cabarnet	chardonnay	ansonica	kozma	lambrusco	moscato	pinot	sangiovese	teroldego 7	2	5	7	1	9	11	10	7	7
chr14 VIT_214s0006g03070.1 Alt-3' 21497421 alicante	lambrusco	moscato	teroldego 3	1	1	1 21497444 alicante	cabarnet	chardonnay	ansonica	kozma	lambrusco	moscato	pinot	sangiovese	teroldego 17	9	6	11	13	24	55	44	31	22
chr14 VIT_214s0006g03070.1 Antisense 21485523 alicante	cabarnet	chardonnay	ansonica	kozma	lambrusco	moscato	pinot	sangiovese	teroldego 11	4	8	3	4	5	4	7	6	7 21485520 alicante	cabarnet	chardonnay	ansonica	kozma	lambrusco	moscato	pinot	sangiovese	teroldego 4	2	3	6	1	6	11	10	7	6
chr14 VIT_214s0006g03070.1 IR (21497444	21498188) cabarnet	ansonica	lambrusco	moscato	pinot 1	1	1	1	1 (21497347	21497444)	(21498188	21498372) alicante	cabarnet	chardonnay	ansonica	kozma	lambrusco	moscato	pinot	sangiovese	teroldego 17	9	6	11	13	24	54	44	31	22
chr7 VIT_207s0005g02700.1 Alt-5' 4998287 alicante	cabarnet	kozma	moscato	pinot	sangiovese	teroldego 6	6	2	5	5	4	2 4998823 alicante	cabarnet	chardonnay	ansonica	kozma	lambrusco	moscato	pinot	sangiovese	teroldego 21	16	11	14	4	13	42	23	28	7
chr7 VIT_207s0005g02700.1 IRc (4997710	4998287)	(4998375	4998823) alicante	cabarnet	kozma	moscato	pinot	sangiovese	teroldego 6	6	2	5	5	4	2 (4997710	4998823) alicante	cabarnet	ansonica	kozma	lambrusco	moscato	pinot	sangiovese	teroldego 2	6	4	1	2	16	3	10	4
chr7 VIT_207s0005g04130.1 IR (7227877	7228435) lambrusco	moscato	pinot	sangiovese 1	1	1	4 (7227668	7227877)	(7228435	7228915) alicante	cabarnet	chardonnay	ansonica	kozma	lambrusco	moscato	pinot	sangiovese	teroldego 14	14	9	137	13	63	74	28	67	24
chr18 VIT_218s0122g00010.1 Alt-3' 6780 alicante	lambrusco	pinot 1	2	1 6785 alicante	cabarnet	chardonnay	ansonica	kozma	lambrusco	moscato	pinot	sangiovese	teroldego 36	10	14	14	9	49	44	36	42	33
chr18 VIT_218s0122g00010.1 ES (10723	10878)	(24203	24333) ansonica	lambrusco	moscato	pinot	sangiovese	teroldego 1	2	1	2	2	4 (10723	10878)	(11569	11623)..(11569	11623)	(24203	24333) alicante	cabarnet	chardonnay	ansonica	kozma	lambrusco	moscato	pinot	sangiovese	teroldego..alicante	cabarnet	chardonnay	ansonica	kozma	lambrusco	moscato	pinot	sangiovese	teroldego 28	17	12	13	8	43	35	43	29	28..37	15	13	13
chr18 VIT_218s0122g00010.1 ES (6731	6785)	(9756	9863) alicante	ansonica	lambrusco	teroldego 2	1	3	2 (6731	6785)	(9138	9206)..(9138	9206)	(9756	9863) alicante	cabarnet	chardonnay	ansonica	kozma	lambrusco	moscato	pinot	sangiovese	teroldego..alicante	cabarnet	chardonnay	ansonica	kozma	lambrusco	moscato	pinot	sangiovese	teroldego 34	10	14	13	9	46	44	36	42	31..31	12	13	17	10	52	44	36
chr18 VIT_218s0122g00010.1 IR (27455	27529) alicante	cabarnet	moscato	sangiovese	teroldego 1	2	1	1	5 (27369	27455)	(27529	27648) alicante	cabarnet	chardonnay	ansonica	kozma	lambrusco	moscato	pinot	sangiovese	teroldego 33	12	13	12	5	38	26	22	17	27
chr18 VIT_218s0122g00010.1 IR (27648	27724) moscato	sangiovese	teroldego 3	3	4 (27529	27648)	(27724	27974) alicante	ansonica	lambrusco	moscato	pinot	teroldego 2	1	3	1	2	1
chr10 VIT_210s0003g01120.1 Alt-5' 2492086 ansonica	lambrusco	moscato	sangiovese 8	10	8	11 2491851 alicante	cabarnet	chardonnay	ansonica	kozma	lambrusco	moscato	pinot	sangiovese	teroldego 56	17	4	14	11	35	13	11	49	17
chr10 VIT_210s0003g01120.1 Alt-5' 2493406 alicante	lambrusco	pinot	teroldego 2	1	1	1 2491851 alicante	cabarnet	chardonnay	ansonica	kozma	lambrusco	moscato	pinot	sangiovese	teroldego 56	17	4	14	11	35	13	11	49	17
chr10 VIT_210s0003g01120.1 IR (2491452	2491851) alicante	cabarnet	ansonica	sangiovese 3	1	1	2 (2491218	2491452)	(2491851	2493474) alicante	cabarnet	chardonnay	ansonica	kozma	lambrusco	moscato	pinot	sangiovese	teroldego 56	17	4	14	11	35	13	11	49	17
chr6 VIT_206s0004g03220.1 IR (3985143	3985247) cabarnet	chardonnay	ansonica	kozma	lambrusco	pinot	sangiovese	teroldego 1	1	1	1	2	1	3	1 (3983619	3985143)	(3985247	3985728) alicante	cabarnet	chardonnay	ansonica	kozma	lambrusco	moscato	pinot	sangiovese	teroldego 940	509	421	827	285	1519	1588	1286	1731	1082
chr6 VIT_206s0004g03220.1 IR (3985728	3987212) alicante	cabarnet	ansonica	lambrusco	moscato	pinot	sangiovese	teroldego 1	1	1	20	4	4	1	4 (3985247	3985728)	(3987212	3987346) alicante	cabarnet	chardonnay	ansonica	kozma	lambrusco	moscato	pinot	sangiovese	teroldego 399	222	166	590	112	1096	1527	880	1557	1133
chr7 VIT_207s0104g01050.1 Alt-5' 2131984 cabarnet	ansonica	pinot 3	3	4 2131817 alicante	cabarnet	chardonnay	ansonica	kozma	lambrusco	moscato	pinot	sangiovese	teroldego 8	9	8	13	7	20	19	14	17	12
chr7 VIT_207s0104g01050.1 Alt-3' 2131898 cabarnet	ansonica	pinot 3	3	4 2132108 alicante	cabarnet	chardonnay	ansonica	kozma	lambrusco	moscato	pinot	sangiovese	teroldego 5	8	2	8	4	16	21	15	16	18
chr7 VIT_207s0104g01050.1 IR (2129554	2130007) alicante	pinot	teroldego 1	1	1 (2128513	2129554)	(2130007	2130041) alicante	cabarnet	chardonnay	ansonica	kozma	lambrusco	moscato	pinot	sangiovese	teroldego 6	23	8	10	18	18	25	18	15	19
chr7 VIT_207s0104g01050.1 IR (2131300	2131450) ansonica	lambrusco	moscato	pinot	sangiovese	teroldego 1	2	5	1	4	2 (2131252	2131300)	(2131450	2131519) alicante	cabarnet	chardonnay	ansonica	kozma	lambrusco	moscato	pinot	sangiovese	teroldego 10	8	5	5	8	16	16	17	19	15
chr7 VIT_207s0104g01050.1 IR (2133112	2133250) lambrusco	pinot	teroldego 1	4	2 (2133017	2133112)	(2133250	2133381) alicante	cabarnet	chardonnay	ansonica	kozma	lambrusco	moscato	pinot	sangiovese	teroldego 13	22	12	8	5	6	20	11	20	14
chr7 VIT_207s0104g01050.1 IRc (2131817	2131898)	(2131984	2132108) cabarnet	ansonica	pinot 3	3	4 (2131817	2132108) alicante	cabarnet	chardonnay	ansonica	kozma	lambrusco	moscato	pinot	sangiovese	teroldego 3	9	4	5	6	12	16	13	12	13
chrUn VIT_200s1864g00010.1 IRc (40537120	40537577)	(40537938	40538668) lambrusco	moscato	pinot	teroldego 2	3	1	2 (40537120	40538668) ansonica	lambrusco	moscato 1	1	1
chr18_random VIT_218s0001g06830.1 Alt-3' 5089954 alicante	cabarnet	chardonnay	ansonica	lambrusco	moscato	pinot	sangiovese	teroldego 2	2	2	2	3	1	2	3	1 5089959 alicante	cabarnet	chardonnay	ansonica	kozma	lambrusco	moscato	pinot	sangiovese	teroldego 8	6	10	6	4	14	5	14	29	6
chr18_random VIT_218s0001g06830.1 IR (5089804	5089895) lambrusco	pinot	sangiovese	teroldego 3	3	3	1 (5089726	5089804)	(5089895	5089959) alicante	cabarnet	chardonnay	ansonica	kozma	lambrusco	moscato	pinot	sangiovese	teroldego 10	8	7	8	7	33	14	14	30	13
chr10 VIT_210s0003g01640.1 Alt-5' 3060788 kozma	lambrusco	moscato 1	1	1 3060817 alicante	cabarnet	chardonnay	ansonica	kozma	lambrusco	moscato	pinot	sangiovese	teroldego 35	17	51	25	14	44	55	51	46	31
chr10 VIT_210s0003g01640.1 Alt-3' 3057117 cabarnet	chardonnay	ansonica	moscato	pinot 2	1	2	2	3 3057123 alicante	cabarnet	chardonnay	ansonica	kozma	lambrusco	moscato	pinot	sangiovese	teroldego 26	16	22	26	14	46	45	61	42	35
chr10 VIT_210s0003g01640.1 IR (3055560	3056576) cabarnet	ansonica	kozma	pinot	teroldego 1	1	1	1	1 (3055447	3055560)	(3056576	3056699) alicante	cabarnet	chardonnay	ansonica	kozma	lambrusco	moscato	pinot	sangiovese	teroldego 63	28	35	33	18	49	73	60	64	32
chr10 VIT_210s0003g01640.1 IR (3056946	3057028) lambrusco	moscato	pinot	teroldego 1	5	2	2 (3056831	3056946)	(3057028	3057123) alicante	cabarnet	chardonnay	ansonica	kozma	lambrusco	moscato	pinot	sangiovese	teroldego 24	17	15	11	9	18	34	50	37	27
chr10 VIT_210s0003g01640.1 IR (3055232	3055447) alicante	lambrusco	moscato 1	1	1 (3055152	3055232)	(3055447	3055560) alicante	cabarnet	chardonnay	ansonica	kozma	lambrusco	moscato	pinot	sangiovese	teroldego 45	22	40	27	22	45	38	42	39	30
chr5 VIT_205s0029g00020.1 Antisense 13951571 cabarnet	chardonnay	sangiovese 1	1	1 13951572 alicante	cabarnet	chardonnay	ansonica	kozma	lambrusco	moscato	pinot	sangiovese	teroldego 1104	521	469	308	354	1031	841	864	1066	769
chr5 VIT_205s0029g00020.1 Antisense 13953331 cabarnet	chardonnay	sangiovese 1	1	1 13953330 alicante	cabarnet	chardonnay	ansonica	kozma	lambrusco	moscato	pinot	sangiovese	teroldego 1104	521	469	308	354	1031	841	864	1066	769
chr8 VIT_208s0007g00520.1 Alt-3' 14799918 ansonica	pinot	teroldego 1	2	1 14799831 alicante	cabarnet	ansonica	kozma	moscato	pinot	sangiovese	teroldego 6	3	6	1	4	2	1	4
chr8 VIT_208s0007g00520.1 Alt-3' 14799896 alicante	cabarnet	chardonnay	ansonica	kozma	lambrusco	moscato	pinot	sangiovese	teroldego 1	1	3	1	1	1	2	2	2	1 14799831 alicante	cabarnet	ansonica	kozma	moscato	pinot	sangiovese	teroldego 6	3	6	1	4	2	1	4
chr8 VIT_208s0007g00520.1 Alt-3' 14800575 alicante	chardonnay	ansonica	lambrusco	moscato	pinot	sangiovese	teroldego 2	2	7	9	11	10	2	3 14800579 alicante	cabarnet	chardonnay	ansonica	kozma	lambrusco	moscato	pinot	sangiovese	teroldego 33	12	26	53	15	82	112	58	60	67
chr8 VIT_208s0007g00520.1 IR (14799831	14799997) alicante	cabarnet	chardonnay	ansonica	kozma	lambrusco	moscato	pinot	sangiovese	teroldego 7	4	3	6	1	13	16	18	12	4 (14798595	14799831)	(14799997	14800088) alicante	cabarnet	ansonica	kozma	moscato	pinot	sangiovese	teroldego 6	3	6	1	4	2	1	4
chr8 VIT_208s0007g00520.1 IR (14800579	14800659) cabarnet	lambrusco	moscato	sangiovese 1	1	2	1 (14800520	14800579)	(14800659	14800945) alicante	cabarnet	chardonnay	ansonica	kozma	lambrusco	moscato	pinot	sangiovese	teroldego 33	12	26	53	15	82	112	58	60	67
chr6 VIT_206s0009g01200.1 Alt-5' 12830426 alicante	chardonnay	ansonica	kozma	lambrusco	moscato	pinot	sangiovese	teroldego 12	3	7	6	11	9	19	17	6 12830548 alicante	cabarnet	chardonnay	ansonica	kozma	lambrusco	moscato	pinot	sangiovese	teroldego 24	15	18	28	18	53	43	41	61	48
chr6 VIT_206s0009g01200.1 Alt-3' 12832059 ansonica	lambrusco	teroldego 1	1	1 12831941 alicante	cabarnet	chardonnay	ansonica	kozma	lambrusco	moscato	pinot	sangiovese	teroldego 23	20	22	23	20	49	46	37	54	44
chr6 VIT_206s0009g01200.1 IR (12835079	12835445) cabarnet	lambrusco	moscato	pinot	sangiovese 1	1	1	2	1 (12834967	12835079)	(12835445	12835582) alicante	cabarnet	chardonnay	ansonica	kozma	lambrusco	moscato	pinot	sangiovese	teroldego 31	30	13	45	15	59	71	47	68	35
chr6 VIT_206s0009g01200.1 IR (12833420	12833651) kozma	lambrusco	pinot	sangiovese	teroldego 2	3	2	3	1 (12833323	12833420)	(12833651	12833822) alicante	cabarnet	chardonnay	ansonica	kozma	lambrusco	moscato	pinot	sangiovese	teroldego 40	47	25	44	30	60	66	63	70	70
chr6 VIT_206s0009g01200.1 IR (12834882	12834967) chardonnay	ansonica	kozma	lambrusco	moscato	pinot	sangiovese	teroldego 1	1	1	3	2	8	1	4 (12834717	12834882)	(12834967	12835079) alicante	cabarnet	chardonnay	ansonica	kozma	lambrusco	moscato	pinot	sangiovese	teroldego 29	26	19	40	27	63	74	44	81	41
chr7 VIT_207s0031g02120.1 Alt-5' 18283208 cabarnet	ansonica	lambrusco	sangiovese	teroldego 4	3	1	3	1 18283167 alicante	cabarnet	chardonnay	ansonica	kozma	lambrusco	moscato	pinot	sangiovese	teroldego 18	22	15	13	22	23	35	30	47	38
chr7 VIT_207s0031g02120.1 Antisense 18283755 cabarnet	kozma	lambrusco	moscato	pinot	sangiovese	teroldego 1	1	1	2	1	1	2 18283754 alicante	cabarnet	chardonnay	ansonica	kozma	lambrusco	moscato	pinot	sangiovese	teroldego 29	31	20	27	23	48	56	51	77	44
chr7 VIT_207s0031g02120.1 Alt-3' 18283789 alicante	lambrusco	moscato	pinot	sangiovese	teroldego 1	2	1	1	2	3 18283754 alicante	cabarnet	chardonnay	ansonica	kozma	lambrusco	moscato	pinot	sangiovese	teroldego 29	31	20	27	23	48	56	51	77	44
chr7 VIT_207s0031g02120.1 Alt-5' 18283092 alicante	cabarnet	chardonnay	ansonica	kozma	lambrusco	moscato	pinot	sangiovese	teroldego 12	4	5	11	2	25	23	20	27	9 18283167 alicante	cabarnet	chardonnay	ansonica	kozma	lambrusco	moscato	pinot	sangiovese	teroldego 18	22	15	13	22	23	35	30	47	38
chr7 VIT_207s0031g02120.1 Alt-5' 18283165 cabarnet	lambrusco	pinot	sangiovese 2	2	2	1 18283167 alicante	cabarnet	chardonnay	ansonica	kozma	lambrusco	moscato	pinot	sangiovese	teroldego 18	22	15	13	22	23	35	30	47	38
chr3 VIT_203s0063g00630.1 Alt-3' 4177474 alicante	cabarnet	lambrusco	moscato	sangiovese 3	2	3	1	4 4177401 alicante	chardonnay	lambrusco	sangiovese 2	2	1	2
chr3 VIT_203s0063g00630.1 Alt-5' 4177591 alicante	cabarnet	lambrusco	moscato	sangiovese 3	2	3	1	4 4177652 alicante	ansonica	lambrusco	pinot	sangiovese 1	1	3	1	3
chrUn VIT_200s0914g00010.1 Antisense 36745108 cabarnet	chardonnay	pinot	sangiovese 2	1	1	6 36743589 alicante	cabarnet	chardonnay	ansonica	kozma	lambrusco	moscato	pinot	sangiovese	teroldego 11	13	12	21	9	13	23	33	39	27
chrUn VIT_200s0914g00010.1 Antisense 36748825 alicante	cabarnet	chardonnay	ansonica	kozma	lambrusco	moscato	pinot	sangiovese	teroldego 1	2	3	1	5	8	15	3	15	6 36748813 alicante	cabarnet	chardonnay	ansonica	kozma	lambrusco	moscato	pinot	sangiovese	teroldego 17	12	5	25	4	19	30	25	29	22
chrUn VIT_200s0914g00010.1 ES (36745382	36745480)	(36749692	36749844) alicante	kozma	sangiovese 1	2	4 (36745382	36745480)	(36748813	36748980)..(36748813	36748980)	(36749692	36749844) alicante	cabarnet	chardonnay	ansonica	kozma	lambrusco	moscato	pinot	sangiovese	teroldego..alicante	cabarnet	chardonnay	ansonica	kozma	lambrusco	moscato	pinot	sangiovese	teroldego 17	11	5	25	4	18	30	24	29	22..28	26	21	41	18	45	54	42	58	41
chrUn VIT_200s1306g00020.1 IR (38366665	38366721) alicante	cabarnet	chardonnay	ansonica	kozma	lambrusco	moscato	pinot	sangiovese	teroldego 57	13	21	70	6	79	86	204	91	74 (38366525	38366665)	(38366721	38366872) alicante	cabarnet	chardonnay	ansonica	kozma	lambrusco	moscato	pinot	sangiovese	teroldego 19	10	16	18	11	73	44	81	29	33
chr6 VIT_206s0061g00030.1 Alt-3' 17234063 ansonica	kozma	moscato	sangiovese 1	1	1	2 17235830 alicante	cabarnet	chardonnay	ansonica	kozma	lambrusco	moscato	pinot	sangiovese	teroldego 37	25	12	14	14	38	58	36	39	28
chr6 VIT_206s0061g00030.1 Alt-3' 17239315 alicante	moscato	sangiovese 1	1	3 17239036 alicante	cabarnet	chardonnay	ansonica	kozma	lambrusco	moscato	pinot	sangiovese	teroldego 15	20	16	13	5	28	27	41	41	29
chr15 VIT_215s0048g01300.1 Alt-3' 15447653 ansonica	lambrusco	moscato	teroldego 2	7	7	1 15447781 alicante	cabarnet	chardonnay	ansonica	kozma	lambrusco	moscato	pinot	sangiovese	teroldego 49	45	41	65	34	120	90	132	138	69
chr15 VIT_215s0048g01300.1 Alt-5' 15444809 alicante	kozma	lambrusco	teroldego 1	2	1	2 15444768 alicante	cabarnet	chardonnay	ansonica	kozma	lambrusco	moscato	pinot	sangiovese	teroldego 31	18	29	43	20	42	69	67	57	47
chr15 VIT_215s0048g01300.1 IR (15446440	15446830) alicante	cabarnet	chardonnay	ansonica	kozma	lambrusco	moscato	pinot	sangiovese	teroldego 1	3	4	4	1	5	1	3	5	2 (15446083	15446440)	(15446830	15447417) alicante	cabarnet	chardonnay	ansonica	kozma	lambrusco	moscato	pinot	sangiovese	teroldego 32	26	23	56	12	62	74	88	92	37
chr15 VIT_215s0048g01300.1 IR (15445961	15446083) alicante	cabarnet	ansonica	kozma	lambrusco	moscato	pinot	sangiovese	teroldego 1	3	2	3	2	3	2	3	4 (15445627	15445961)	(15446083	15446440) alicante	cabarnet	chardonnay	ansonica	kozma	lambrusco	moscato	pinot	sangiovese	teroldego 54	50	45	67	19	88	107	110	115	69
chr15 VIT_215s0048g01300.1 IR (15445271	15445361) alicante	cabarnet	chardonnay	ansonica	kozma	lambrusco	moscato	pinot	sangiovese	teroldego 2	2	3	1	1	1	5	9	3	1 (15445205	15445271)	(15445361	15445407) alicante	cabarnet	chardonnay	ansonica	kozma	lambrusco	moscato	pinot	sangiovese	teroldego 26	21	18	39	22	58	64	81	64	31
chr15 VIT_215s0048g01300.1 IR (15447417	15447781) ansonica	moscato	pinot	sangiovese	teroldego 2	1	2	2	2 (15446830	15447417)	(15447781	15448056) alicante	cabarnet	chardonnay	ansonica	kozma	lambrusco	moscato	pinot	sangiovese	teroldego 49	45	41	65	34	120	90	132	138	69
chr15 VIT_215s0048g01300.1 IR (15445407	15445627) alicante	cabarnet	chardonnay	ansonica	kozma	lambrusco	moscato	sangiovese	teroldego 3	1	1	2	1	7	3	1	1 (15445361	15445407)	(15445627	15445961) alicante	cabarnet	chardonnay	ansonica	kozma	lambrusco	moscato	pinot	sangiovese	teroldego 28	18	18	39	23	61	63	71	60	29
chr15 VIT_215s0048g01300.1 IR (15445067	15445205) alicante	pinot	teroldego 1	2	2 (15444930	15445067)	(15445205	15445271) alicante	cabarnet	chardonnay	ansonica	kozma	lambrusco	moscato	pinot	sangiovese	teroldego 31	30	25	39	18	50	57	64	56	44
chr15 VIT_215s0048g01300.1 IR (15444768	15444930) chardonnay	ansonica	pinot	sangiovese 2	1	2	3 (15444709	15444768)	(15444930	15445067) alicante	cabarnet	chardonnay	ansonica	kozma	lambrusco	moscato	pinot	sangiovese	teroldego 31	18	29	43	20	42	69	67	57	47
chrUn VIT_200s0407g00060.1 IR (27845581	27845886) alicante	pinot	sangiovese 1	1	1 (27845058	27845581)	(27845886	27846169) alicante	cabarnet	chardonnay	ansonica	kozma	lambrusco	moscato	pinot	sangiovese	teroldego 21	22	16	20	13	34	47	29	53	31
chr5 VIT_205s0020g00200.1 Alt-3' 2084611 cabarnet	ansonica	moscato	teroldego 2	4	4	3 2084552 alicante	cabarnet	ansonica	kozma	moscato	pinot	sangiovese	teroldego 41	30	17	14	132	33	25	55
chr5 VIT_205s0020g00200.1 Alt-3' 2086670 cabarnet	ansonica	moscato	pinot	sangiovese	teroldego 1	1	14	1	1	1 2086708 alicante	cabarnet	ansonica	moscato	pinot	sangiovese	teroldego 2	3	1	19	3	4	4
chr5 VIT_205s0020g00200.1 Alt-3' 2086353 moscato	sangiovese	teroldego 10	3	3 2085878 alicante	cabarnet	ansonica	kozma	moscato	pinot	sangiovese	teroldego 35	21	18	10	118	28	28	35
chr5 VIT_205s0020g00200.1 Alt-3' 2085706 alicante	kozma	moscato	pinot	sangiovese	teroldego 7	1	14	1	8	6 2084552 alicante	cabarnet	ansonica	kozma	moscato	pinot	sangiovese	teroldego 41	30	17	14	132	33	25	55
chr5 VIT_205s0020g00200.1 Alt-5' 2086097 alicante	cabarnet	ansonica	kozma	moscato	pinot	sangiovese	teroldego 3	6	2	1	15	5	1	1 2086603 alicante	cabarnet	ansonica	kozma	moscato	pinot	sangiovese	teroldego 47	15	29	11	136	25	41	47
chr5 VIT_205s0020g00200.1 Antisense 2079450 ansonica	moscato	pinot	teroldego 1	2	1	1 2079449 alicante	cabarnet	ansonica	moscato	pinot	sangiovese	teroldego 6	6	4	26	4	5	5
chr5 VIT_205s0020g00200.1 Alt-3' 2079327 alicante	moscato	sangiovese 3	3	1 2079149 alicante	cabarnet	ansonica	moscato	pinot	sangiovese	teroldego 3	5	2	14	4	1	6
chr5 VIT_205s0020g00200.1 Alt-5' 2079457 alicante	cabarnet	ansonica	kozma	lambrusco	moscato	pinot	sangiovese	teroldego 33	15	24	10	1	89	20	24	39 2079449 alicante	cabarnet	ansonica	moscato	pinot	sangiovese	teroldego 6	6	4	26	4	5	5
chr5 VIT_205s0020g00200.1 Alt-3' 2079337 alicante	cabarnet	ansonica	kozma	lambrusco	moscato	pinot	sangiovese	teroldego 33	16	26	10	1	100	22	27	39 2079149 alicante	cabarnet	ansonica	moscato	pinot	sangiovese	teroldego 3	5	2	14	4	1	6
chr5 VIT_205s0020g00200.1 Alt-5' 2085617 alicante	cabarnet	kozma	moscato	pinot	sangiovese	teroldego 15	11	6	50	10	13	29 2085757 alicante	cabarnet	ansonica	kozma	moscato	pinot	sangiovese	teroldego 30	21	9	10	89	25	16	34
chr5 VIT_205s0020g00200.1 Antisense 2085877 alicante	kozma	moscato	pinot	teroldego 1	1	2	1	1 2085878 alicante	cabarnet	ansonica	kozma	moscato	pinot	sangiovese	teroldego 35	21	18	10	118	28	28	35
chr5 VIT_205s0020g00200.1 Alt-3' 2084606 alicante	kozma	moscato	pinot	sangiovese	teroldego 9	1	9	2	6	9 2084552 alicante	cabarnet	ansonica	kozma	moscato	pinot	sangiovese	teroldego 41	30	17	14	132	33	25	55
chr5 VIT_205s0020g00200.1 Alt-3' 2085781 alicante	ansonica	moscato 2	1	2 2085878 alicante	cabarnet	ansonica	kozma	moscato	pinot	sangiovese	teroldego 35	21	18	10	118	28	28	35
chr5 VIT_205s0020g00200.1 ES (2084485	2084552)	(2086603	2086708) alicante	ansonica	moscato	sangiovese	teroldego 4	8	5	2	4 (2084485	2084552)	(2085757	2085878)..(2085757	2085878)	(2086603	2086708) alicante	cabarnet	ansonica	kozma	moscato	pinot	sangiovese	teroldego..alicante	cabarnet	ansonica	kozma	moscato	pinot	sangiovese	teroldego 26	20	9	9	89	23	12	34..32	15	16	9	103	23	27	34
chr5 VIT_205s0020g00200.1 IR (2079149	2079449) alicante	cabarnet	ansonica 1	2	2 (2078968	2079149)	(2079449	2079546) alicante	cabarnet	ansonica	moscato	pinot	sangiovese	teroldego 3	5	1	12	2	1	5
chr5 VIT_205s0020g00200.1 IR (2084552	2085757) alicante	cabarnet	ansonica	kozma	moscato	pinot	sangiovese	teroldego 11	1	7	2	37	7	12	13 (2084485	2084552)	(2085757	2085878) alicante	cabarnet	ansonica	kozma	moscato	pinot	sangiovese	teroldego 26	20	9	9	89	23	12	34
chr5 VIT_205s0020g00200.1 IR (2085878	2086603) alicante	cabarnet	ansonica	kozma	moscato	pinot	sangiovese	teroldego 1	3	3	1	20	4	2	6 (2085757	2085878)	(2086603	2086708) alicante	cabarnet	ansonica	kozma	moscato	pinot	sangiovese	teroldego 32	15	16	9	103	23	27	34
chr5 VIT_205s0020g00200.1 IR (2086708	2086801) alicante	cabarnet	ansonica	moscato	pinot	sangiovese	teroldego 3	1	3	10	3	1	5 (2086603	2086708)	(2086801	2086845) alicante	cabarnet	ansonica	moscato	pinot	sangiovese	teroldego 2	3	1	19	3	4	4
chr12 VIT_212s0035g01110.1 Antisense 20913746 alicante	moscato	sangiovese	teroldego 2	2	1	1 20913749 alicante	cabarnet	chardonnay	ansonica	kozma	lambrusco	moscato	pinot	sangiovese	teroldego 47	63	25	92	24	77	86	107	74	47
chr11 VIT_211s0016g04320.1 Alt-3' 3610154 moscato	sangiovese	teroldego 3	3	3 3610207 alicante	cabarnet	chardonnay	ansonica	kozma	lambrusco	moscato	pinot	sangiovese	teroldego 16	11	12	25	12	38	67	61	61	51
chr11 VIT_211s0016g04320.1 Alt-5' 3611060 cabarnet	ansonica	moscato 1	1	1 3611094 alicante	cabarnet	chardonnay	ansonica	kozma	lambrusco	moscato	pinot	sangiovese	teroldego 16	16	10	30	6	43	41	64	68	61
chr11 VIT_211s0016g04320.1 Alt-3' 3606077 chardonnay	lambrusco	moscato	pinot	sangiovese	teroldego 3	1	2	10	8	10 3606254 alicante	cabarnet	chardonnay	ansonica	kozma	lambrusco	moscato	pinot	sangiovese	teroldego 5	16	17	18	6	41	24	50	35	38
chr11 VIT_211s0016g04320.1 IR (3610207	3610567) cabarnet	ansonica	kozma	moscato	pinot	sangiovese	teroldego 1	2	1	3	5	3	1 (3610039	3610207)	(3610567	3610631) alicante	cabarnet	chardonnay	ansonica	kozma	lambrusco	moscato	pinot	sangiovese	teroldego 16	11	12	25	12	38	66	61	59	51
chr11 VIT_211s0016g04320.1 IR (3607065	3607265) kozma	lambrusco	pinot 1	1	1 (3606945	3607065)	(3607265	3607380) alicante	cabarnet	chardonnay	ansonica	kozma	lambrusco	moscato	pinot	sangiovese	teroldego 14	22	32	19	7	35	34	39	40	41
chr11 VIT_211s0016g04320.1 IR (3609811	3610039) cabarnet	moscato	sangiovese 1	1	1 (3609731	3609811)	(3610039	3610207) alicante	cabarnet	chardonnay	ansonica	kozma	lambrusco	moscato	pinot	sangiovese	teroldego 8	18	27	22	8	34	19	36	33	40
chr11 VIT_211s0016g04320.1 IR (3610631	3611094) cabarnet	chardonnay	ansonica	kozma	moscato	pinot	sangiovese	teroldego 1	2	6	2	2	3	6	1 (3610567	3610631)	(3611094	3611360) alicante	cabarnet	chardonnay	ansonica	kozma	lambrusco	moscato	pinot	sangiovese	teroldego 16	16	10	30	6	43	41	64	67	61
chr11 VIT_211s0016g04320.1 IR (3608554	3609731) alicante	ansonica	lambrusco	moscato	sangiovese	teroldego 1	1	1	1	1	1 (3608429	3608554)	(3609731	3609811) alicante	cabarnet	chardonnay	ansonica	kozma	lambrusco	moscato	pinot	sangiovese	teroldego 15	33	35	25	13	24	20	30	39	32
chr11 VIT_211s0016g04320.1 IRc (3605912	3606077)	(3606181	3606254) chardonnay	lambrusco	moscato	pinot	sangiovese	teroldego 3	1	2	10	8	10 (3605912	3606254) alicante	cabarnet	ansonica	kozma	moscato	pinot	sangiovese	teroldego 2	3	2	1	1	2	5	1
chr12 VIT_212s0028g01600.1 Alt-5' 2303217 alicante	chardonnay	ansonica	lambrusco	moscato	pinot	sangiovese	teroldego 2	3	2	6	7	8	5	5 2303221 alicante	cabarnet	chardonnay	ansonica	kozma	lambrusco	moscato	pinot	sangiovese	teroldego 64	36	30	73	22	157	226	144	198	170
chr12 VIT_212s0028g01600.1 Alt-5' 2303470 chardonnay	lambrusco	moscato	teroldego 2	2	3	1 2303221 alicante	cabarnet	chardonnay	ansonica	kozma	lambrusco	moscato	pinot	sangiovese	teroldego 64	36	30	73	22	157	226	144	198	170
chr12 VIT_212s0028g01600.1 IR (2307899	2308243) cabarnet	chardonnay	moscato	teroldego 1	2	1	1 (2307659	2307899)	(2308243	2309179) alicante	cabarnet	chardonnay	ansonica	kozma	lambrusco	moscato	pinot	sangiovese	teroldego 213	122	152	194	98	205	221	120	188	128
chr12 VIT_212s0059g02530.1 IR (7310406	7310500) kozma	lambrusco	moscato 2	3	1 (7309384	7310406)	(7310500	7311033) alicante	chardonnay	ansonica	lambrusco	moscato	pinot	sangiovese	teroldego 6	2	2	3	3	4	2	3
chr13 VIT_213s0156g00180.1 Alt-3' 23934438 alicante	cabarnet	chardonnay	ansonica	kozma	lambrusco	moscato	pinot	sangiovese	teroldego 34	19	25	69	19	99	136	143	172	113 23934423 alicante	cabarnet	chardonnay	ansonica	kozma	lambrusco	moscato	pinot	sangiovese	teroldego 7	1	1	5	4	8	6	26	18	4
chr13 VIT_213s0156g00180.1 IR (23939032	23939229) moscato	pinot	teroldego 2	2	1 (23938990	23939032)	(23939229	23939315) alicante	cabarnet	chardonnay	ansonica	kozma	lambrusco	moscato	pinot	sangiovese	teroldego 226	195	135	174	130	291	368	426	444	243
chr13 VIT_213s0156g00180.1 IR (23938360	23938759) moscato	pinot	sangiovese 1	2	2 (23938283	23938360)	(23938759	23938887) alicante	cabarnet	chardonnay	ansonica	kozma	lambrusco	moscato	pinot	sangiovese	teroldego 171	134	98	133	77	205	246	414	407	152
chr13 VIT_213s0156g00180.1 IR (23934280	23934423) alicante	lambrusco	moscato	pinot	sangiovese 1	4	3	2	3 (23934222	23934280)	(23934423	23934504) alicante	cabarnet	chardonnay	ansonica	kozma	lambrusco	moscato	pinot	sangiovese	teroldego 7	1	1	5	4	8	6	26	18	4
chr13 VIT_213s0156g00180.1 IR (23942630	23943312) alicante	cabarnet	moscato	sangiovese	teroldego 1	1	2	3	2 (23942580	23942630)	(23943312	23943385) alicante	cabarnet	chardonnay	ansonica	kozma	lambrusco	moscato	pinot	sangiovese	teroldego 207	181	125	174	101	244	314	475	433	182
chr13 VIT_213s0156g00180.1 IR (23936764	23937243) cabarnet	kozma	sangiovese 1	1	1 (23936701	23936764)	(23937243	23937325) alicante	cabarnet	chardonnay	ansonica	kozma	lambrusco	moscato	pinot	sangiovese	teroldego 103	78	61	122	52	144	197	291	263	121
chr13 VIT_213s0156g00180.1 IR (23943545	23943669) kozma	moscato	pinot	sangiovese 1	3	3	3 (23943494	23943545)	(23943669	23944075) alicante	cabarnet	chardonnay	ansonica	kozma	lambrusco	moscato	pinot	sangiovese	teroldego 200	174	117	150	95	232	319	418	349	170
chr13 VIT_213s0156g00180.1 IR (23942490	23942580) cabarnet	chardonnay	ansonica	lambrusco	sangiovese 1	1	1	1	2 (23942383	23942490)	(23942580	23942630) alicante	cabarnet	chardonnay	ansonica	kozma	lambrusco	moscato	pinot	sangiovese	teroldego 194	207	130	191	94	277	305	445	431	182
chr11 VIT_211s0065g00710.1 Antisense 14692414 lambrusco	moscato	pinot 2	1	1 14692415 alicante	cabarnet	chardonnay	ansonica	kozma	lambrusco	moscato	pinot	sangiovese	teroldego 14	15	16	17	10	36	25	29	35	24
chr11 VIT_211s0065g00710.1 Antisense 14709622 lambrusco	moscato	pinot 2	1	1 14709619 alicante	cabarnet	chardonnay	ansonica	kozma	lambrusco	moscato	pinot	sangiovese	teroldego 14	15	16	17	10	36	25	29	36	24
chr18 VIT_218s0001g07830.1 Alt-5' 6282532 cabarnet	chardonnay	pinot	sangiovese	teroldego 2	1	1	1	1 6282497 alicante	cabarnet	chardonnay	ansonica	kozma	lambrusco	moscato	pinot	sangiovese	teroldego 115	78	63	149	59	211	254	148	200	184
chr18 VIT_218s0001g07830.1 ES (6278047	6278534)	(6281970	6282020) alicante	cabarnet	chardonnay	ansonica	kozma	lambrusco	moscato	pinot	sangiovese	teroldego 133	95	59	119	59	173	159	135	195	132 (6278047	6278534)	(6279058	6279154)..(6279058	6279154)	(6281970	6282020) alicante	cabarnet	chardonnay	ansonica	kozma	lambrusco	moscato	pinot	sangiovese	teroldego..alicante	cabarnet	chardonnay	ansonica	kozma	lambrusco	moscato	pinot	sangiovese	teroldego 8	9	7	14	8
chr18 VIT_218s0001g07830.1 IR (6278534	6279058) cabarnet	ansonica	kozma	lambrusco	moscato	pinot	sangiovese	teroldego 2	1	2	3	3	3	6	2 (6278047	6278534)	(6279058	6279154) alicante	cabarnet	chardonnay	ansonica	kozma	lambrusco	moscato	pinot	sangiovese	teroldego 8	9	7	14	8	21	42	29	27	7
chr18 VIT_218s0001g07830.1 IR (6282259	6282497) ansonica	lambrusco	moscato	pinot 1	2	1	1 (6282122	6282259)	(6282497	6282616) alicante	cabarnet	chardonnay	ansonica	kozma	lambrusco	moscato	pinot	sangiovese	teroldego 115	78	63	149	59	211	254	148	200	184
chr18 VIT_218s0001g07830.1 IR (6279154	6281970) cabarnet	lambrusco	moscato	sangiovese 2	2	2	1 (6279058	6279154)	(6281970	6282020) alicante	cabarnet	chardonnay	ansonica	kozma	lambrusco	moscato	pinot	sangiovese	teroldego 7	12	7	8	2	10	37	28	14	1
chr3 VIT_203s0038g00800.1 Alt-5' 668236 chardonnay	ansonica	lambrusco	pinot 1	1	1	2 666843 alicante	cabarnet	chardonnay	ansonica	kozma	lambrusco	moscato	pinot	sangiovese	teroldego 146	82	37	96	50	205	177	128	197	149
chr3 VIT_203s0038g00800.1 Alt-3' 668119 cabarnet	chardonnay	ansonica	lambrusco 1	1	1	3 669039 alicante	cabarnet	chardonnay	ansonica	kozma	lambrusco	moscato	pinot	sangiovese	teroldego 146	81	37	97	50	203	177	130	194	149
chr3 VIT_203s0038g00800.1 IR (670462	670544) alicante	cabarnet	chardonnay	ansonica	kozma	lambrusco	moscato	pinot	sangiovese	teroldego 2	2	1	2	1	4	1	1	1	3 (670243	670462)	(670544	670951) alicante	cabarnet	chardonnay	ansonica	kozma	lambrusco	moscato	pinot	sangiovese	teroldego 119	73	32	75	56	158	105	104	154	107
chr3 VIT_203s0038g00800.1 IR (669133	669245) kozma	moscato	teroldego 1	2	1 (669039	669133)	(669245	669362) alicante	cabarnet	chardonnay	ansonica	kozma	lambrusco	moscato	pinot	sangiovese	teroldego 167	94	48	119	45	223	154	148	187	139
chr10 VIT_210s0003g00350.1 Alt-5' 1629429 alicante	cabarnet	chardonnay	ansonica	kozma	lambrusco	moscato	pinot	sangiovese	teroldego 8	12	2	2	9	3	36	25	7	4 1628596 alicante	ansonica	sangiovese 3	1	1
chr10 VIT_210s0003g00350.1 Alt-3' 1631487 alicante	cabarnet	chardonnay	ansonica	kozma	lambrusco	moscato	pinot	sangiovese	teroldego 34	53	12	10	32	11	67	40	13	14 1631451 cabarnet	chardonnay	kozma 1	1	1
chrUn VIT_200s0490g00010.1 IR (30477425	30477517) alicante	cabarnet	chardonnay	kozma	lambrusco	moscato	pinot 1	1	1	1	1	1	2 (30477351	30477425)	(30477517	30477952) alicante	cabarnet	chardonnay	ansonica	kozma	lambrusco	moscato	pinot	sangiovese	teroldego 758	889	526	559	505	865	1121	1082	1476	593
chr12 VIT_212s0034g01410.1 Alt-3' 17423107 alicante	cabarnet	ansonica	lambrusco	teroldego 2	1	1	1	1 17423103 alicante	cabarnet	chardonnay	ansonica	kozma	lambrusco	moscato	pinot	sangiovese	teroldego 40	9	13	18	4	43	28	44	24	20
chr12 VIT_212s0034g01410.1 Alt-5' 17420853 cabarnet	ansonica	moscato	pinot	sangiovese	teroldego 1	1	2	1	5	1 17420857 alicante	cabarnet	chardonnay	ansonica	kozma	lambrusco	moscato	pinot	sangiovese	teroldego 30	6	6	18	7	46	45	62	33	27
chr12 VIT_212s0034g01410.1 IR (17420857	17420958) lambrusco	moscato	pinot 1	2	1 (17420761	17420857)	(17420958	17421025) alicante	cabarnet	chardonnay	ansonica	kozma	lambrusco	moscato	pinot	sangiovese	teroldego 30	6	6	18	7	46	45	62	33	27
chr12 VIT_212s0034g01410.1 IR (17421655	17422198) alicante	lambrusco	sangiovese	teroldego 1	1	1	1 (17421557	17421655)	(17422198	17422239) alicante	cabarnet	chardonnay	ansonica	kozma	lambrusco	moscato	pinot	sangiovese	teroldego 45	5	6	21	7	48	43	49	29	41
chr12 VIT_212s0034g01410.1 IR (17420493	17420592) chardonnay	lambrusco	sangiovese 1	1	2 (17420439	17420493)	(17420592	17420672) alicante	cabarnet	chardonnay	ansonica	kozma	lambrusco	moscato	pinot	sangiovese	teroldego 26	9	4	14	8	58	45	47	44	31
chr12 VIT_212s0034g01410.1 IR (17422239	17423103) alicante	chardonnay	ansonica	lambrusco	pinot	sangiovese	teroldego 2	1	2	1	2	1	2 (17422198	17422239)	(17423103	17423771) alicante	cabarnet	chardonnay	ansonica	kozma	lambrusco	moscato	pinot	sangiovese	teroldego 40	9	13	18	4	43	28	43	24	20
chr12 VIT_212s0028g03580.1 IR (4414634	4415124) chardonnay	ansonica	pinot 1	1	1 (4414408	4414634)	(4415124	4415585) alicante	cabarnet	chardonnay	ansonica	kozma	lambrusco	moscato	pinot	sangiovese	teroldego 48	45	15	41	23	42	47	50	61	40
chr5 VIT_205s0020g02490.1 Alt-3' 4172164 cabarnet	chardonnay	ansonica	moscato 1	1	1	3 4173525 alicante	cabarnet	chardonnay	ansonica	kozma	lambrusco	moscato	pinot	sangiovese	teroldego 32	34	18	26	18	65	76	61	70	43
chr5 VIT_205s0020g02490.1 Alt-5' 4152986 cabarnet	lambrusco	pinot 4	2	2 4151016 alicante	cabarnet	chardonnay	ansonica	kozma	lambrusco	moscato	pinot	sangiovese	teroldego 47	53	26	41	26	75	90	74	89	67
chr5 VIT_205s0020g02490.1 Alt-5' 4173338 alicante	lambrusco	moscato	pinot	sangiovese 1	1	2	1	2 4171914 alicante	cabarnet	chardonnay	ansonica	kozma	lambrusco	moscato	pinot	sangiovese	teroldego 31	35	19	28	18	65	77	60	70	43
chr5 VIT_205s0020g02490.1 Alt-3' 4164781 ansonica	kozma	moscato 1	1	1 4171816 alicante	cabarnet	chardonnay	ansonica	kozma	lambrusco	moscato	pinot	sangiovese	teroldego 32	39	33	41	21	89	85	58	71	63
chr5 VIT_205s0020g02490.1 Alt-3' 4173911 alicante	cabarnet	chardonnay	ansonica	kozma	lambrusco	moscato	pinot	sangiovese	teroldego 43	28	16	39	9	104	84	101	96	73 4173917 alicante	cabarnet	chardonnay	ansonica	kozma	lambrusco	moscato	pinot	sangiovese	teroldego 4	4	1	4	1	11	5	7	5	2
chr5 VIT_205s0020g02490.1 Alt-3' 4154830 alicante	cabarnet	moscato	pinot 1	1	2	2 4154827 alicante	cabarnet	chardonnay	ansonica	kozma	lambrusco	moscato	pinot	sangiovese	teroldego 62	60	50	51	51	90	101	80	90	88
chr5 VIT_205s0020g02490.1 Alt-3' 4173905 cabarnet	lambrusco	moscato	pinot	sangiovese 4	1	3	4	2 4173917 alicante	cabarnet	chardonnay	ansonica	kozma	lambrusco	moscato	pinot	sangiovese	teroldego 4	4	1	4	1	11	5	7	5	2
chr5 VIT_205s0020g02490.1 Alt-5' 4164847 alicante	cabarnet	lambrusco	moscato	pinot 1	2	2	4	1 4162010 alicante	cabarnet	chardonnay	ansonica	kozma	lambrusco	moscato	pinot	sangiovese	teroldego 32	37	33	43	22	87	82	57	73	63
chr5 VIT_205s0020g02490.1 Alt-3' 4152946 cabarnet	lambrusco	pinot	sangiovese 3	2	2	1 4154263 alicante	cabarnet	chardonnay	ansonica	kozma	lambrusco	moscato	pinot	sangiovese	teroldego 47	54	26	41	26	75	89	74	88	67
chr5 VIT_205s0020g02490.1 IR (4171914	4173525) alicante	cabarnet	chardonnay	ansonica	kozma	lambrusco	moscato	pinot	sangiovese	teroldego 2	1	2	2	2	6	4	3	3	5 (4171816	4171914)	(4173525	4173683) alicante	cabarnet	chardonnay	ansonica	kozma	lambrusco	moscato	pinot	sangiovese	teroldego 31	34	18	26	18	64	74	60	68	43
chr5 VIT_205s0020g02490.1 IR (4173831	4173917) cabarnet	chardonnay	ansonica	kozma	lambrusco	moscato	pinot	sangiovese	teroldego 3	1	1	1	1	4	4	2	1 (4173768	4173831)	(4173917	4173981) alicante	cabarnet	chardonnay	ansonica	kozma	lambrusco	moscato	pinot	sangiovese	teroldego 4	4	1	4	1	11	5	7	5	2
chr5 VIT_205s0020g02490.1 IR (4175408	4175500) chardonnay	ansonica	kozma	lambrusco	moscato	teroldego 2	1	2	1	3	1 (4175232	4175408)	(4175500	4176630) alicante	cabarnet	chardonnay	ansonica	kozma	lambrusco	moscato	pinot	sangiovese	teroldego 100	84	73	75	49	146	125	120	129	99
chr8 VIT_208s0032g01230.1 Alt-3' 6006726 cabarnet	kozma	sangiovese	teroldego 1	1	1	3 6006689 alicante	cabarnet	chardonnay	ansonica	kozma	lambrusco	moscato	pinot	sangiovese	teroldego 20	23	10	33	19	41	57	58	47	29
chr8 VIT_208s0032g01230.1 Alt-5' 5985864 cabarnet	chardonnay	lambrusco	moscato	pinot	teroldego 1	1	2	1	3	6 5984974 alicante	cabarnet	chardonnay	ansonica	kozma	lambrusco	moscato	pinot	sangiovese	teroldego 20	23	9	33	20	39	56	57	48	26
chrUn VIT_200s0181g00190.1 Alt-3' 7850880 alicante	ansonica	sangiovese 1	1	2 7851747 alicante	cabarnet	chardonnay	ansonica	kozma	lambrusco	moscato	pinot	sangiovese	teroldego 9	7	1	7	6	10	6	8	13	9
chrUn VIT_200s0181g00190.1 Alt-3' 7848075 alicante	moscato	sangiovese	teroldego 1	1	4	1 7848115 alicante	chardonnay	ansonica	kozma	lambrusco	moscato	pinot	sangiovese	teroldego 8	1	2	3	3	5	4	15	12
chr11 VIT_211s0103g00560.1 Alt-5' 16647801 alicante	cabarnet	chardonnay	moscato	pinot	teroldego 2	1	1	2	3	3 16648079 alicante	cabarnet	chardonnay	ansonica	kozma	lambrusco	moscato	pinot	sangiovese	teroldego 1	1	1	1	1	2	5	3	3	1
chr11 VIT_211s0103g00560.1 Antisense 16641823 chardonnay	lambrusco	pinot 1	3	6 16641824 alicante	cabarnet	chardonnay	ansonica	kozma	lambrusco	moscato	pinot	sangiovese	teroldego 1	7	3	3	1	4	10	4	8	8
chr9 VIT_209s0002g00470.1 Alt-5' 356680 cabarnet	chardonnay	pinot	teroldego 1	1	2	1 357073 alicante	cabarnet	chardonnay	ansonica	kozma	lambrusco	moscato	pinot	sangiovese	teroldego 36	39	42	44	30	62	94	83	89	51
chr9 VIT_209s0002g00470.1 Alt-3' 356471 alicante	cabarnet	chardonnay	ansonica	kozma	lambrusco	moscato	pinot	sangiovese	teroldego 165	177	183	187	104	246	337	281	318	248 356462 alicante	cabarnet	chardonnay	ansonica	kozma	lambrusco	moscato	pinot	sangiovese	teroldego 695	801	727	607	512	842	1101	1125	1419	885
chr9 VIT_209s0002g00470.1 IR (355360	356462) lambrusco	moscato	pinot	teroldego 1	1	2	1 (354847	355360)	(356462	357073) alicante	cabarnet	chardonnay	ansonica	kozma	lambrusco	moscato	pinot	sangiovese	teroldego 695	801	727	607	512	842	1101	1125	1419	885
chr9 VIT_209s0002g00470.1 IR (357400	357525) alicante	cabarnet	chardonnay	ansonica	kozma	lambrusco	moscato	pinot	sangiovese	teroldego 9	3	7	4	4	12	21	15	12	11 (357143	357400)	(357525	358088) alicante	cabarnet	chardonnay	ansonica	kozma	lambrusco	moscato	pinot	sangiovese	teroldego 1111	1328	1303	987	938	1266	1419	1539	1759	951
chr9 VIT_209s0002g00470.1 IR (357073	357143) alicante	cabarnet	chardonnay	ansonica	kozma	lambrusco	moscato	pinot	sangiovese	teroldego 838	1132	1127	882	698	1274	1337	1409	1790	951 (356462	357073)	(357143	357400) alicante	cabarnet	chardonnay	ansonica	kozma	lambrusco	moscato	pinot	sangiovese	teroldego 36	39	42	44	30	62	94	83	89	51
chrUn VIT_200s1860g00010.1 Antisense 40531598 alicante	ansonica	lambrusco	moscato	pinot	teroldego 2	5	4	3	3	2 40531806 alicante	cabarnet	chardonnay	ansonica	kozma	lambrusco	moscato	pinot	sangiovese	teroldego 18	22	12	7	14	35	37	69	20	21
chrUn VIT_200s1860g00010.1 IR (40532136	40532215) alicante	cabarnet	ansonica	lambrusco	moscato	pinot	teroldego 1	1	1	9	4	6	12 (40531965	40532136)	(40532215	40532352) alicante	cabarnet	chardonnay	ansonica	kozma	lambrusco	moscato	pinot	sangiovese	teroldego 14	14	11	7	3	16	16	29	9	14
chrUn VIT_200s1860g00010.1 IRc (40531244	40531598)	(40531729	40531806) alicante	ansonica	lambrusco	moscato	pinot	teroldego 2	5	4	3	3	2 (40531244	40531806) alicante	chardonnay	ansonica	kozma	moscato	pinot	sangiovese	teroldego 6	12	1	1	17	22	2	1
chr12 VIT_212s0055g00710.1 Alt-5' 13851141 alicante	cabarnet	chardonnay	ansonica	kozma	lambrusco	moscato	pinot	sangiovese	teroldego 21	18	21	13	11	37	31	71	60	46 13851138 alicante	cabarnet	chardonnay	ansonica	kozma	lambrusco	moscato	pinot	sangiovese	teroldego 3	2	4	1	3	10	4	4	5	8
chr12 VIT_212s0055g00710.1 Alt-5' 13851517 alicante	kozma	moscato	pinot 1	2	1	3 13851527 alicante	cabarnet	chardonnay	ansonica	kozma	lambrusco	moscato	pinot	sangiovese	teroldego 24	18	24	15	11	47	34	84	71	58
chr12 VIT_212s0055g00710.1 ES (13834563	13834655)	(13838273	13838419) kozma	moscato	sangiovese 2	1	2 (13834563	13834655)	(13834759	13834833)..(13834922	13835017)	(13838273	13838419) alicante	cabarnet	chardonnay	ansonica	kozma	lambrusco	moscato	pinot	sangiovese	teroldego..alicante	cabarnet	chardonnay	ansonica	kozma	lambrusco	moscato	pinot	sangiovese	teroldego 16	17	17	36	11	69	38	101	64	58..25	25	20	32	11	73	44	101	66	49
chr12 VIT_212s0055g00710.1 IR (13830626	13830701) alicante	cabarnet	chardonnay	ansonica	kozma	lambrusco	moscato	pinot	sangiovese	teroldego 16	10	15	23	5	51	18	46	34	23 (13830585	13830626)	(13830701	13830716) alicante	ansonica	lambrusco	moscato	pinot	sangiovese 2	2	1	1	3	3
chr12 VIT_212s0055g00710.1 IR (13831757	13831859) ansonica	lambrusco	sangiovese 1	3	1 (13831707	13831757)	(13831859	13831945) alicante	cabarnet	chardonnay	ansonica	kozma	lambrusco	moscato	pinot	sangiovese	teroldego 30	27	24	38	16	73	40	79	63	56
chr12 VIT_212s0055g00710.1 IR (13830716	13830778) alicante	cabarnet	chardonnay	ansonica	kozma	lambrusco	moscato	pinot	sangiovese	teroldego 23	12	26	32	15	55	24	69	51	18 (13830701	13830716)	(13830778	13830907) alicante	cabarnet	chardonnay	ansonica	kozma	lambrusco	moscato	pinot	sangiovese	teroldego 2	1	5	7	3	16	7	10	6	1
chr12 VIT_212s0055g00710.1 IR (13830907	13831707) cabarnet	kozma	moscato	pinot 1	1	1	1 (13830778	13830907)	(13831707	13831757) alicante	cabarnet	chardonnay	ansonica	kozma	lambrusco	moscato	pinot	sangiovese	teroldego 29	23	34	40	16	87	39	92	64	54
chr8 VIT_208s0056g01080.1 Alt-5' 1572248 cabarnet	lambrusco	teroldego 1	1	1 1572054 ansonica	lambrusco	teroldego 1	1	1
chr12 VIT_212s0028g03110.1 IR (3888713	3888798) lambrusco	pinot	sangiovese	teroldego 2	2	3	2 (3888582	3888713)	(3888798	3888942) alicante	chardonnay	lambrusco	moscato	pinot	sangiovese	teroldego 2	4	5	15	10	2	5
chr9 VIT_209s0054g01000.1 Alt-5' 21859844 alicante	cabarnet	ansonica	moscato	pinot	sangiovese 3	6	1	2	7	3 21859915 alicante	cabarnet	ansonica	lambrusco	moscato	pinot	sangiovese 2	4	2	5	4	2	4
chr9 VIT_209s0054g01000.1 Antisense 21858021 alicante	cabarnet	chardonnay	ansonica	kozma	lambrusco	moscato	sangiovese 12	10	3	20	2	7	7	5 21858024 alicante	cabarnet	chardonnay	ansonica	kozma	lambrusco	moscato	pinot	sangiovese 5	11	3	3	4	5	6	21	10
chr9 VIT_209s0054g01000.1 Antisense 21859920 alicante	cabarnet	chardonnay	ansonica	kozma	lambrusco	moscato	pinot	sangiovese 11	11	6	20	6	7	7	10	8 21859915 alicante	cabarnet	ansonica	lambrusco	moscato	pinot	sangiovese 2	4	2	5	4	2	4
chr9 VIT_209s0054g01000.1 IR (21858024	21859915) ansonica	lambrusco	sangiovese 1	1	4 (21857946	21858024)	(21859915	21860542) alicante	cabarnet	ansonica	lambrusco	moscato	pinot	sangiovese 2	4	2	5	4	2	4
chr3 VIT_203s0038g04270.1 Alt-3' 3098307 moscato	pinot	sangiovese 2	1	1 3098313 alicante	cabarnet	chardonnay	ansonica	kozma	lambrusco	moscato	pinot	sangiovese	teroldego 926	622	666	530	420	1270	1056	1045	1096	682
chr3 VIT_203s0038g04270.1 Alt-3' 3101843 alicante	cabarnet	chardonnay	ansonica	kozma	lambrusco	moscato	pinot	sangiovese	teroldego 151	55	69	137	37	370	385	311	362	303 3101855 alicante	cabarnet	chardonnay	ansonica	kozma	lambrusco	moscato	pinot	sangiovese	teroldego 130	117	84	182	64	346	373	341	357	245
chr3 VIT_203s0038g04270.1 Antisense 3101842 cabarnet	lambrusco	moscato	pinot	sangiovese	teroldego 1	2	4	3	1	6 3101855 alicante	cabarnet	chardonnay	ansonica	kozma	lambrusco	moscato	pinot	sangiovese	teroldego 130	117	84	182	64	346	373	341	357	245
chr3 VIT_203s0038g04270.1 Antisense 3100951 alicante	cabarnet	chardonnay	ansonica	kozma	lambrusco	moscato	pinot	sangiovese	teroldego 3	2	2	1	1	4	4	6	5	4 3100952 alicante	cabarnet	chardonnay	ansonica	kozma	lambrusco	moscato	pinot	sangiovese	teroldego 498	365	298	441	221	1041	950	985	1052	589
chr3 VIT_203s0038g04270.1 ES (3101059	3101271)	(3102813	3102854) cabarnet	chardonnay	ansonica	kozma	lambrusco	moscato	pinot	sangiovese	teroldego 7	2	5	4	7	10	9	24	12 (3101059	3101271)	(3101701	3101855)..(3101701	3101855)	(3102813	3102854) alicante	cabarnet	chardonnay	ansonica	kozma	lambrusco	moscato	pinot	sangiovese	teroldego..alicante	cabarnet	chardonnay	ansonica	kozma	lambrusco	moscato	pinot	sangiovese	teroldego 351	273	205	352	143	802	785
chr3 VIT_203s0038g04270.1 ES (3098174	3098313)	(3100465	3100657) alicante	cabarnet	chardonnay	ansonica	kozma	lambrusco	moscato	pinot	sangiovese	teroldego 43	27	13	28	24	42	47	35	29	30 (3098174	3098313)	(3099627	3099719)..(3099627	3099719)	(3100465	3100657) alicante	cabarnet	chardonnay	ansonica	kozma	lambrusco	moscato	pinot	sangiovese	teroldego..alicante	cabarnet	chardonnay	ansonica	kozma	lambrusco	moscato	pinot	sangiovese	teroldego 883	595	653	502	396
chr3 VIT_203s0038g04270.1 IR (3101271	3101701) chardonnay	ansonica	moscato	pinot	sangiovese 1	3	2	6	5 (3101059	3101271)	(3101701	3101855) alicante	cabarnet	chardonnay	ansonica	kozma	lambrusco	moscato	pinot	sangiovese	teroldego 351	273	205	352	143	802	785	714	826	508
chr3 VIT_203s0038g04270.1 IR (3100952	3101059) cabarnet	lambrusco	moscato	pinot	teroldego 1	2	1	2	1 (3100804	3100952)	(3101059	3101271) alicante	cabarnet	chardonnay	ansonica	kozma	lambrusco	moscato	pinot	sangiovese	teroldego 497	365	298	441	221	1041	949	985	1050	588
chr3 VIT_203s0038g04270.1 IR (3098313	3099627) alicante	cabarnet	ansonica	kozma	lambrusco	sangiovese	teroldego 2	2	1	1	1	2	1 (3098174	3098313)	(3099627	3099719) alicante	cabarnet	chardonnay	ansonica	kozma	lambrusco	moscato	pinot	sangiovese	teroldego 883	595	653	502	396	1228	1008	1010	1066	652
chr3 VIT_203s0038g04270.1 IR (3102854	3102939) alicante	cabarnet	chardonnay	ansonica	kozma	lambrusco	moscato	pinot	sangiovese	teroldego 6	2	1	1	1	16	12	31	15	17 (3102813	3102854)	(3102939	3103186) alicante	cabarnet	chardonnay	ansonica	kozma	lambrusco	moscato	pinot	sangiovese	teroldego 72	39	45	48	30	171	175	194	142	142
chr3 VIT_203s0038g04270.1 IR (3098079	3098174) alicante	cabarnet	ansonica	lambrusco	moscato	pinot 1	1	1	1	6	1 (3097198	3098079)	(3098174	3098313) alicante	cabarnet	chardonnay	ansonica	kozma	lambrusco	moscato	pinot	sangiovese	teroldego 854	551	523	485	305	1115	972	989	1095	650
chr3 VIT_203s0038g04270.1 IR (3100657	3100804) alicante	ansonica	lambrusco	moscato	pinot	sangiovese	teroldego 2	4	1	1	2	2	2 (3100465	3100657)	(3100804	3100952) alicante	cabarnet	chardonnay	ansonica	kozma	lambrusco	moscato	pinot	sangiovese	teroldego 589	495	520	372	332	919	796	810	891	532
chr10 VIT_210s0071g00060.1 IR (16111636	16111765) alicante	cabarnet	ansonica	lambrusco	moscato	sangiovese	teroldego 25	1	7	2	6	13	11 (16111583	16111636)	(16111765	16111939) alicante	cabarnet	lambrusco	moscato	sangiovese 2	1	1	1	3
chr10 VIT_210s0071g00060.1 IR (16111939	16112094) alicante	sangiovese	teroldego 9	5	1 (16111765	16111939)	(16112094	16112311) alicante	lambrusco	moscato	sangiovese	teroldego 5	2	3	1	4
chr12 VIT_212s0028g02010.1 IR (2673983	2674065) kozma	pinot	teroldego 1	1	1 (2673799	2673983)	(2674065	2674642) alicante	cabarnet	chardonnay	ansonica	lambrusco	moscato	pinot	sangiovese	teroldego 2	2	2	4	4	5	7	5	13
chr18 VIT_218s0001g13500.1 Alt-3' 11537062 alicante	ansonica	lambrusco 1	1	2 11537555 alicante	cabarnet	chardonnay	ansonica	kozma	lambrusco	moscato	pinot	sangiovese	teroldego 7	11	3	6	3	17	16	27	18	23
chr10 VIT_210s0003g01890.1 Alt-3' 3400132 chardonnay	kozma	lambrusco	moscato	pinot	sangiovese	teroldego 1	3	8	2	2	9	1 3400349 alicante	ansonica	kozma	lambrusco	moscato	pinot	sangiovese 1	3	2	10	2	8	4
chr10 VIT_210s0003g01890.1 Alt-3' 3399910 alicante	kozma	lambrusco	pinot	sangiovese 1	2	4	4	5 3399936 alicante	ansonica	lambrusco	pinot	sangiovese 4	2	7	2	5
chr10 VIT_210s0003g01890.1 Alt-5' 3400203 alicante	kozma	lambrusco	moscato	pinot	sangiovese 1	1	8	2	6	3 3400007 chardonnay	ansonica	kozma	lambrusco	moscato	pinot	sangiovese	teroldego 1	3	4	10	2	4	10	1
chr10 VIT_210s0003g01890.1 Alt-3' 3399375 alicante	chardonnay	ansonica	kozma	lambrusco	pinot	sangiovese 2	1	2	1	8	3	5 3399534 alicante	kozma	lambrusco	pinot	sangiovese	teroldego 9	2	13	10	11	2
chr10 VIT_210s0003g01890.1 Alt-5' 3399443 alicante	kozma	lambrusco	pinot	sangiovese	teroldego 8	2	11	10	9	1 3399248 alicante	chardonnay	ansonica	kozma	lambrusco	pinot	sangiovese	teroldego 3	1	2	1	10	3	7	1
chr10 VIT_210s0003g01890.1 IR (3400420	3400526) alicante	cabarnet	lambrusco	pinot 1	1	1	1 (3400349	3400420)	(3400526	3400597) alicante	chardonnay	ansonica	kozma	lambrusco	moscato	pinot	sangiovese 5	1	4	1	14	4	5	6
chr10 VIT_210s0003g01890.1 IR (3400802	3400897) lambrusco	pinot	sangiovese	teroldego 2	3	3	2 (3400731	3400802)	(3400897	3400972) alicante	cabarnet	ansonica	kozma	lambrusco	moscato	pinot	sangiovese 3	1	2	2	9	1	4	5
chr8 VIT_208s0040g02510.1 Alt-3' 13557378 alicante	cabarnet	chardonnay	ansonica	kozma	lambrusco	moscato	pinot	sangiovese	teroldego 27	51	21	35	36	34	81	78	83	42 13557369 alicante	cabarnet	kozma	lambrusco	moscato	sangiovese	teroldego 1	4	2	2	2	4	1
chr8 VIT_208s0040g02510.1 Alt-5' 13561101 moscato	sangiovese	teroldego 1	1	1 13561289 alicante	cabarnet	chardonnay	ansonica	kozma	lambrusco	moscato	pinot	sangiovese	teroldego 8	33	22	24	13	47	94	56	69	42
chr8 VIT_208s0040g02510.1 Alt-3' 13555856 alicante	cabarnet	chardonnay	ansonica	kozma	lambrusco	moscato	pinot	sangiovese	teroldego 21	20	11	15	12	28	42	38	41	17 13555853 alicante	cabarnet	chardonnay	ansonica	kozma	lambrusco	moscato	pinot	sangiovese	teroldego 13	20	22	19	10	23	35	44	35	20
chr8 VIT_208s0040g02510.1 Alt-5' 13558078 alicante	cabarnet	ansonica	lambrusco	pinot 1	1	1	4	2 13560774 alicante	cabarnet	chardonnay	ansonica	kozma	lambrusco	moscato	pinot	sangiovese	teroldego 27	54	22	33	38	31	84	76	86	45
chr8 VIT_208s0040g02510.1 IR (13555853	13555936) cabarnet	pinot	sangiovese	teroldego 3	2	1	1 (13555788	13555853)	(13555936	13557369) alicante	cabarnet	chardonnay	ansonica	kozma	lambrusco	moscato	pinot	sangiovese	teroldego 13	20	22	19	10	23	35	44	35	20
chr9 VIT_209s0002g02480.1 Alt-5' 2260763 alicante	moscato	sangiovese 1	1	1 2260729 alicante	cabarnet	chardonnay	ansonica	kozma	lambrusco	moscato	pinot	sangiovese	teroldego 14	13	17	23	17	42	56	53	69	42
chr4 VIT_204s0044g01210.1 Alt-5' 22697222 moscato	pinot	sangiovese 1	1	2 22688413 alicante	cabarnet	chardonnay	ansonica	kozma	lambrusco	moscato	pinot	sangiovese	teroldego 24	18	25	26	10	28	33	39	34	32
chr4 VIT_204s0044g01210.1 Antisense 22656778 alicante	lambrusco	sangiovese 1	1	1 22656777 alicante	cabarnet	chardonnay	ansonica	kozma	lambrusco	moscato	pinot	sangiovese	teroldego 22	30	23	25	17	32	74	48	55	47
chr4 VIT_204s0044g01210.1 Alt-3' 22697106 lambrusco	sangiovese	teroldego 1	2	1 22697344 alicante	cabarnet	chardonnay	ansonica	kozma	lambrusco	moscato	pinot	sangiovese	teroldego 24	18	25	26	10	27	34	40	34	31
chr4 VIT_204s0044g01210.1 Antisense 22652253 alicante	lambrusco	sangiovese 1	1	1 22652255 alicante	cabarnet	chardonnay	ansonica	kozma	lambrusco	moscato	pinot	sangiovese	teroldego 23	30	23	25	17	33	74	50	55	47
chr4 VIT_204s0044g01210.1 Alt-3' 22656762 alicante	lambrusco	pinot 1	1	1 22656777 alicante	cabarnet	chardonnay	ansonica	kozma	lambrusco	moscato	pinot	sangiovese	teroldego 22	30	23	25	17	32	74	48	55	47
chr11 VIT_211s0149g00180.1 Alt-3' 7053210 kozma	moscato	pinot	sangiovese 2	1	1	1 7052839 alicante	ansonica	lambrusco	moscato	pinot	sangiovese	teroldego 2	2	3	3	3	3	1
chr8 VIT_208s0007g08360.1 Alt-3' 21710448 alicante	cabarnet	ansonica	kozma	lambrusco	moscato	pinot	sangiovese	teroldego 7	4	3	2	9	4	4	7	4 21709496 alicante	cabarnet	chardonnay	ansonica	kozma	lambrusco	moscato	pinot	sangiovese	teroldego 31	9	2	33	15	42	35	37	46	17
chr8 VIT_208s0007g08360.1 Alt-5' 21710374 alicante	cabarnet	ansonica	kozma	lambrusco	moscato	pinot	sangiovese	teroldego 6	4	7	4	11	10	10	8	3 21710928 alicante	cabarnet	chardonnay	ansonica	kozma	lambrusco	moscato	pinot	sangiovese	teroldego 32	9	2	29	13	42	29	31	45	18
chr8 VIT_208s0007g08360.1 IR (21709496	21710928) pinot	sangiovese	teroldego 2	4	3 (21708435	21709496)	(21710928	21711413) alicante	cabarnet	chardonnay	ansonica	kozma	lambrusco	moscato	pinot	sangiovese	teroldego 25	5	2	26	11	31	25	27	38	14
chr13 VIT_213s0158g00205.1 Alt-3' 21099718 alicante	cabarnet	ansonica	pinot	sangiovese	teroldego 1	1	11	7	33	9 21099834 cabarnet	ansonica	moscato	pinot	sangiovese	teroldego 4	10	6	5	15	8
chr13 VIT_213s0158g00205.1 Alt-3' 21098065 ansonica	pinot	sangiovese	teroldego 10	11	33	12 21099834 cabarnet	ansonica	moscato	pinot	sangiovese	teroldego 4	10	6	5	15	8
chr13 VIT_213s0158g00205.1 Alt-5' 21098137 alicante	cabarnet	ansonica	pinot	sangiovese	teroldego 1	1	11	8	33	9 21096602 cabarnet	ansonica	kozma	moscato	pinot	sangiovese	teroldego 4	20	1	6	16	49	21
chr13 VIT_213s0158g00205.1 Antisense 21099835 kozma	sangiovese	teroldego 1	1	1 21099834 cabarnet	ansonica	moscato	pinot	sangiovese	teroldego 4	10	6	5	15	8
chr14 VIT_214s0108g01680.1 Alt-5' 30234391 alicante	lambrusco	moscato	teroldego 1	1	1	1 30234410 alicante	cabarnet	chardonnay	ansonica	kozma	lambrusco	moscato	pinot	sangiovese	teroldego 18	17	21	12	17	24	45	32	31	31
chr14 VIT_214s0108g01680.1 Alt-5' 30232222 cabarnet	kozma	pinot	sangiovese 2	1	1	2 30232099 alicante	cabarnet	chardonnay	ansonica	kozma	lambrusco	moscato	pinot	sangiovese	teroldego 24	37	31	34	13	42	67	62	63	44
chr14 VIT_214s0108g01680.1 Alt-5' 30233888 cabarnet	kozma	sangiovese 1	1	1 30233851 alicante	cabarnet	chardonnay	ansonica	kozma	lambrusco	moscato	pinot	sangiovese	teroldego 15	11	9	19	15	35	41	39	39	29
chr14 VIT_214s0108g01680.1 Alt-3' 30221380 alicante	moscato	pinot 1	1	1 30221384 alicante	cabarnet	chardonnay	ansonica	kozma	lambrusco	moscato	pinot	sangiovese	teroldego 26	28	17	12	14	28	60	41	39	34
chr14 VIT_214s0108g01680.1 ES (30221292	30221384)	(30222323	30222616) pinot	sangiovese	teroldego 1	1	1 (30221292	30221384)	(30221867	30222236)..(30221867	30222236)	(30222323	30222616) alicante	cabarnet	chardonnay	ansonica	kozma	lambrusco	moscato	pinot	sangiovese	teroldego..alicante	cabarnet	chardonnay	ansonica	kozma	lambrusco	moscato	pinot	sangiovese	teroldego 26	28	17	12	14	28	60	40	38	33..15	28	13	22	16	64	71	55	67	32
chr14 VIT_214s0108g01680.1 IR (30228313	30228747) alicante	cabarnet	chardonnay	kozma	lambrusco	moscato	pinot	sangiovese	teroldego 2	4	1	1	5	6	5	1	5 (30228205	30228313)	(30228747	30228916) alicante	cabarnet	chardonnay	ansonica	kozma	lambrusco	moscato	pinot	sangiovese	teroldego 27	21	20	19	14	42	38	39	39	32
chr14 VIT_214s0108g01680.1 IR (30223502	30223571) cabarnet	lambrusco	moscato	pinot	sangiovese 2	2	2	3	1 (30223269	30223502)	(30223571	30223675) alicante	cabarnet	chardonnay	ansonica	kozma	lambrusco	moscato	pinot	sangiovese	teroldego 51	42	35	22	34	48	60	51	55	25
chr14 VIT_214s0108g01680.1 IR (30232022	30232099) kozma	lambrusco	sangiovese 1	1	1 (30231972	30232022)	(30232099	30232309) alicante	cabarnet	chardonnay	ansonica	kozma	lambrusco	moscato	pinot	sangiovese	teroldego 24	36	31	34	13	42	67	62	62	44
chr14 VIT_214s0108g01680.1 IR (30221384	30221867) chardonnay	ansonica	moscato	pinot 1	1	3	2 (30221292	30221384)	(30221867	30222236) alicante	cabarnet	chardonnay	ansonica	kozma	lambrusco	moscato	pinot	sangiovese	teroldego 26	28	17	12	14	28	60	40	38	33
chr14 VIT_214s0108g01680.1 IR (30231842	30231972) cabarnet	moscato	sangiovese 1	2	1 (30231684	30231842)	(30231972	30232022) alicante	cabarnet	chardonnay	ansonica	kozma	lambrusco	moscato	pinot	sangiovese	teroldego 33	51	40	32	30	44	79	53	79	48
chr14 VIT_214s0108g01680.1 IR (30222236	30222323) alicante	moscato	sangiovese 1	1	1 (30221867	30222236)	(30222323	30222616) alicante	cabarnet	chardonnay	ansonica	kozma	lambrusco	moscato	pinot	sangiovese	teroldego 15	28	13	22	16	64	71	55	67	32
chr14 VIT_214s0108g01680.1 IR (30222616	30222693) alicante	cabarnet	chardonnay	ansonica	lambrusco	moscato	pinot	teroldego 2	3	3	3	9	6	4	3 (30222323	30222616)	(30222693	30222826) alicante	cabarnet	chardonnay	ansonica	kozma	lambrusco	moscato	pinot	sangiovese	teroldego 32	37	17	29	15	39	53	30	41	26
chr14 VIT_214s0108g01680.1 IR (30223675	30223760) alicante	cabarnet	ansonica	kozma	moscato	sangiovese	teroldego 1	1	1	1	1	2	1 (30223571	30223675)	(30223760	30223921) alicante	cabarnet	chardonnay	ansonica	kozma	lambrusco	moscato	pinot	sangiovese	teroldego 16	29	16	22	13	55	51	40	44	38
chr14 VIT_214s0108g01680.1 IR (30232309	30232389) lambrusco	moscato	pinot 1	1	1 (30232099	30232309)	(30232389	30232921) alicante	cabarnet	chardonnay	ansonica	kozma	lambrusco	moscato	pinot	sangiovese	teroldego 13	22	11	14	6	34	36	34	38	18
chr14 VIT_214s0108g01680.1 IR (30228916	30230394) cabarnet	lambrusco	pinot	sangiovese 1	2	1	3 (30228747	30228916)	(30230394	30230546) alicante	cabarnet	chardonnay	ansonica	kozma	lambrusco	moscato	pinot	sangiovese	teroldego 19	19	12	26	9	23	42	28	42	18
chr6 VIT_206s0004g06120.1 Antisense 6922736 chardonnay	lambrusco	pinot	sangiovese 1	1	1	1 6922737 alicante	cabarnet	chardonnay	ansonica	kozma	lambrusco	moscato	pinot	sangiovese	teroldego 69	66	85	54	51	98	169	104	128	98
chr6 VIT_206s0004g06120.1 Antisense 6922954 chardonnay	lambrusco	pinot	sangiovese 1	1	1	1 6922950 alicante	cabarnet	chardonnay	ansonica	kozma	lambrusco	moscato	pinot	sangiovese	teroldego 69	66	85	54	51	98	169	104	128	98
chr6 VIT_206s0004g06120.1 Alt-5' 6921136 chardonnay	kozma	pinot	teroldego 1	1	1	1 6921151 alicante	cabarnet	chardonnay	ansonica	kozma	lambrusco	moscato	pinot	sangiovese	teroldego 50	47	69	51	37	62	136	89	104	88
chr6 VIT_206s0004g06120.1 IR (6922737	6922950) cabarnet	chardonnay	lambrusco	pinot	sangiovese	teroldego 1	4	1	1	2	1 (6922613	6922737)	(6922950	6923058) alicante	cabarnet	chardonnay	ansonica	kozma	lambrusco	moscato	pinot	sangiovese	teroldego 69	66	85	54	51	98	169	104	128	98
chr6 VIT_206s0004g06120.1 IR (6921558	6921973) chardonnay	ansonica	kozma	moscato	teroldego 1	1	2	2	1 (6921493	6921558)	(6921973	6922158) alicante	cabarnet	chardonnay	ansonica	kozma	lambrusco	moscato	pinot	sangiovese	teroldego 41	43	28	23	27	51	95	54	75	48
chr12 VIT_212s0035g02180.1 IR (22582682	22582805) alicante	cabarnet	chardonnay	ansonica	lambrusco	moscato	pinot	sangiovese	teroldego 2	5	1	4	6	6	8	9	4 (22582510	22582682)	(22582805	22583887) alicante	cabarnet	chardonnay	ansonica	kozma	lambrusco	moscato	pinot	sangiovese	teroldego 225	234	190	670	104	396	541	885	590	412
chr12 VIT_212s0035g02180.1 IR (22582409	22582510) alicante	ansonica	moscato	pinot	sangiovese 4	1	4	10	4 (22582274	22582409)	(22582510	22582682) alicante	cabarnet	chardonnay	ansonica	kozma	lambrusco	moscato	pinot	sangiovese	teroldego 132	53	83	398	63	256	355	584	383	296
chr12 VIT_212s0035g02180.1 IR (22581075	22582274) cabarnet	ansonica	lambrusco	moscato	pinot	sangiovese	teroldego 1	4	3	1	12	2	2 (22580614	22581075)	(22582274	22582409) alicante	cabarnet	chardonnay	ansonica	kozma	lambrusco	moscato	pinot	sangiovese	teroldego 161	113	161	401	66	247	332	600	441	268
chr12 VIT_212s0035g02180.1 IR (22580233	22580614) alicante	ansonica	moscato	sangiovese 1	1	3	2 (22579923	22580233)	(22580614	22581075) alicante	cabarnet	chardonnay	ansonica	kozma	lambrusco	moscato	pinot	sangiovese	teroldego 169	136	195	489	80	286	392	702	425	378
chr12 VIT_212s0035g02180.1 IR (22579259	22579923) chardonnay	moscato	pinot 1	1	1 (22578305	22579259)	(22579923	22580233) alicante	cabarnet	chardonnay	ansonica	kozma	lambrusco	moscato	pinot	sangiovese	teroldego 118	76	93	414	60	241	332	538	410	296
chr8 VIT_208s0007g04760.1 Alt-5' 18742145 alicante	cabarnet	chardonnay	ansonica	kozma	lambrusco	moscato	pinot	sangiovese	teroldego 292	99	75	150	70	298	322	258	149	178 18742153 alicante	cabarnet	chardonnay	ansonica	kozma	lambrusco	moscato	pinot	sangiovese	teroldego 6	1	2	4	1	10	6	7	3	3
chr8 VIT_208s0007g04760.1 Antisense 18742147 moscato	pinot	teroldego 1	3	2 18742153 alicante	cabarnet	chardonnay	ansonica	kozma	lambrusco	moscato	pinot	sangiovese	teroldego 6	1	2	4	1	10	6	7	3	3
chr8 VIT_208s0007g04760.1 Alt-3' 18741800 lambrusco	pinot	sangiovese 1	2	5 18741786 alicante	cabarnet	chardonnay	ansonica	kozma	lambrusco	moscato	pinot	sangiovese	teroldego 234	65	46	108	47	240	295	212	144	129
chr8 VIT_208s0007g04760.1 Alt-3' 18741992 moscato	pinot	teroldego 1	3	2 18741963 alicante	cabarnet	chardonnay	ansonica	kozma	lambrusco	moscato	pinot	sangiovese	teroldego 298	100	77	154	71	308	328	265	152	181
chr8 VIT_208s0007g04760.1 ES (18742153	18742318)	(18746712	18746943) ansonica	pinot	sangiovese 1	1	1 (18742153	18742318)	(18742407	18742498)..(18742407	18742498)	(18746712	18746943) alicante	cabarnet	chardonnay	ansonica	kozma	lambrusco	moscato	pinot	sangiovese	teroldego..alicante	cabarnet	chardonnay	ansonica	kozma	lambrusco	moscato	pinot	sangiovese	teroldego 240	73	66	91	54	193	276	196	127	155..147	40	40	55	36	129	162	96	64	84
chr8 VIT_208s0007g04760.1 IR (18741963	18742153) alicante	ansonica	moscato 1	1	2 (18741868	18741963)	(18742153	18742318) alicante	cabarnet	chardonnay	ansonica	kozma	lambrusco	moscato	pinot	sangiovese	teroldego 6	1	2	4	1	10	6	7	3	3
chr8 VIT_208s0007g04760.1 IR (18742318	18742407) alicante	cabarnet	kozma	lambrusco	moscato	sangiovese 3	1	1	3	1	1 (18742153	18742318)	(18742407	18742498) alicante	cabarnet	chardonnay	ansonica	kozma	lambrusco	moscato	pinot	sangiovese	teroldego 240	73	66	91	54	193	276	196	127	155
chr9 VIT_209s0018g00610.1 Alt-3' 16837926 cabarnet	ansonica	kozma	lambrusco	moscato	pinot	sangiovese 2	1	1	1	4	1	2 16837932 alicante	cabarnet	chardonnay	ansonica	kozma	lambrusco	moscato	pinot	sangiovese	teroldego 54	59	31	60	27	50	118	76	87	47
chr9 VIT_209s0018g00610.1 Alt-5' 16832554 cabarnet	chardonnay	ansonica	lambrusco	moscato	pinot	teroldego 1	1	5	4	5	2	2 16832531 alicante	cabarnet	chardonnay	ansonica	kozma	lambrusco	moscato	pinot	sangiovese	teroldego 32	18	13	18	20	83	63	48	61	27
chr9 VIT_209s0018g00610.1 ES (16832531	16832596)	(16834743	16834847) alicante	cabarnet	chardonnay	ansonica	kozma	lambrusco	moscato	pinot	sangiovese	teroldego 76	52	41	85	38	176	180	127	146	91 (16832531	16832596)	(16834568	16834633)..(16834568	16834633)	(16834743	16834847) alicante	cabarnet	chardonnay	kozma	lambrusco	moscato	pinot	sangiovese	teroldego..alicante	cabarnet	chardonnay	kozma	lambrusco	moscato	teroldego 6	5	3	2	5	2	6	3	1..2
chr9 VIT_209s0018g00610.1 IR (16834633	16834743) alicante	ansonica	kozma	lambrusco	moscato	pinot	sangiovese 3	2	1	1	1	3	2 (16834568	16834633)	(16834743	16834847) alicante	cabarnet	chardonnay	kozma	lambrusco	moscato	teroldego 2	2	1	2	1	1	1
chr8 VIT_208s0058g00260.1 Alt-3' 9065408 alicante	lambrusco	pinot 1	1	2 9066952 alicante	cabarnet	chardonnay	ansonica	kozma	lambrusco	moscato	pinot	sangiovese	teroldego 41	3	14	8	8	42	47	35	21	25
chr8 VIT_208s0058g00260.1 Alt-5' 9065463 alicante	lambrusco	moscato	pinot	sangiovese 2	2	3	5	2 9064781 alicante	cabarnet	chardonnay	ansonica	kozma	lambrusco	moscato	pinot	sangiovese	teroldego 42	3	14	8	8	41	44	32	19	25
chr16 VIT_216s0098g01230.1 IR (21471496	21473131) kozma	lambrusco	moscato	pinot	sangiovese 1	1	1	1	2 (21471430	21471496)	(21473131	21473232) alicante	cabarnet	chardonnay	ansonica	kozma	lambrusco	moscato	pinot	sangiovese	teroldego 1083	656	315	542	419	1233	1195	1105	964	513
chr16 VIT_216s0098g01230.1 IR (21471330	21471430) alicante	ansonica	lambrusco	moscato	sangiovese 1	1	2	1	1 (21470682	21471330)	(21471430	21471496) alicante	cabarnet	chardonnay	ansonica	kozma	lambrusco	moscato	pinot	sangiovese	teroldego 1155	609	339	520	411	1388	1331	1211	1091	560
chr16 VIT_216s0098g01230.1 IR (21473232	21473370) alicante	cabarnet	chardonnay	ansonica	kozma	lambrusco	moscato	pinot	sangiovese	teroldego 6	4	3	6	2	20	24	15	11	4 (21473131	21473232)	(21473370	21473558) alicante	cabarnet	chardonnay	ansonica	kozma	lambrusco	moscato	pinot	sangiovese	teroldego 634	262	140	306	196	972	1086	736	658	462
chr9 VIT_209s0002g07620.1 Antisense 7800034 cabarnet	lambrusco	moscato	sangiovese 2	1	1	6 7800036 alicante	cabarnet	chardonnay	ansonica	kozma	lambrusco	moscato	pinot	sangiovese	teroldego 35	39	30	20	17	61	18	71	163	19
chr9 VIT_209s0002g07620.1 Alt-5' 7799531 alicante	cabarnet	ansonica	kozma	lambrusco	moscato	pinot	sangiovese	teroldego 2	4	7	1	1	5	1	12	5 7799515 alicante	cabarnet	chardonnay	ansonica	kozma	lambrusco	moscato	pinot	sangiovese	teroldego 10	1	2	5	3	12	6	10	36	7
chr9 VIT_209s0002g07620.1 Alt-3' 7799607 alicante	ansonica	moscato	sangiovese	teroldego 3	7	6	7	4 7799652 alicante	cabarnet	chardonnay	ansonica	kozma	lambrusco	moscato	pinot	sangiovese	teroldego 10	3	2	5	4	13	6	11	38	7
chr9 VIT_209s0002g07620.1 Antisense 7800622 cabarnet	lambrusco	moscato	sangiovese 2	1	1	6 7800618 alicante	cabarnet	chardonnay	ansonica	kozma	lambrusco	moscato	pinot	sangiovese	teroldego 35	39	30	14	17	61	18	71	163	19
chr9 VIT_209s0002g07620.1 Alt-3' 7798743 alicante	chardonnay	kozma	lambrusco	pinot	teroldego 3	4	2	5	3	3 7798757 alicante	cabarnet	chardonnay	ansonica	kozma	moscato	pinot	sangiovese	teroldego 5	2	7	1	1	4	4	3	1
chr9 VIT_209s0002g07620.1 ES (7797757	7798007)	(7798757	7798936) alicante	cabarnet	kozma	sangiovese 2	1	1	1 (7797757	7798007)	(7798641	7798716)..(7798641	7798716)	(7798757	7798936) alicante	cabarnet	chardonnay	ansonica	kozma	lambrusco	moscato	pinot	sangiovese	teroldego..alicante	cabarnet	chardonnay	ansonica	moscato	pinot	sangiovese	teroldego 5	2	1	3	1	2	2	4	16	4..3	1	7	1	1	4	2	1
chr9 VIT_209s0002g07620.1 IR (7798716	7798757) alicante	cabarnet	chardonnay	ansonica	kozma	lambrusco	pinot	sangiovese	teroldego 2	4	5	1	3	7	5	20	4 (7798641	7798716)	(7798757	7798936) alicante	cabarnet	chardonnay	ansonica	moscato	pinot	sangiovese	teroldego 3	1	7	1	1	4	2	1
chr9 VIT_209s0002g07620.1 IR (7798007	7798641) ansonica	moscato	sangiovese 1	1	1 (7797757	7798007)	(7798641	7798716) alicante	cabarnet	chardonnay	ansonica	kozma	lambrusco	moscato	pinot	sangiovese	teroldego 5	2	1	3	1	2	2	4	16	4
chr9 VIT_209s0002g07620.1 IR (7799515	7799652) alicante	sangiovese	teroldego 3	8	2 (7799450	7799515)	(7799652	7799714) alicante	cabarnet	chardonnay	ansonica	kozma	lambrusco	moscato	pinot	sangiovese	teroldego 10	1	2	5	3	12	6	10	36	7
chr9 VIT_209s0002g07620.1 IR (7800808	7800900) alicante	chardonnay	kozma	moscato	sangiovese	teroldego 4	1	1	3	4	3 (7800618	7800808)	(7800900	7800986) alicante	cabarnet	lambrusco	moscato	pinot 1	1	2	1	3
chr2 VIT_202s0012g01750.1 Alt-3' 8125485 chardonnay	kozma	lambrusco	moscato	pinot	sangiovese 1	1	1	2	1	4 8131627 alicante	cabarnet	chardonnay	ansonica	kozma	lambrusco	moscato	pinot	sangiovese	teroldego 30	18	10	14	5	38	40	30	56	28
chr14 VIT_214s0083g00400.1 Antisense 22466090 cabarnet	chardonnay	ansonica	lambrusco	sangiovese 2	1	3	2	4 22466091 alicante	cabarnet	chardonnay	ansonica	kozma	lambrusco	moscato	pinot	sangiovese	teroldego 24	4	21	17	7	28	18	52	52	60
chr14 VIT_214s0036g00570.1 Alt-5' 10545698 chardonnay	ansonica	moscato	pinot	sangiovese	teroldego 2	4	1	2	5	3 10545446 alicante	cabarnet	chardonnay	ansonica	kozma	lambrusco	moscato	pinot	sangiovese	teroldego 13	12	8	14	11	29	36	28	37	29
chr14 VIT_214s0036g00570.1 Alt-3' 10541897 alicante	cabarnet	chardonnay	ansonica	kozma	lambrusco	moscato	pinot	sangiovese	teroldego 11	2	7	15	6	25	31	26	26	25 10541887 alicante	cabarnet	chardonnay	ansonica	kozma	lambrusco	moscato	pinot	sangiovese	teroldego 4	10	1	1	5	7	8	5	16	7
chr14 VIT_214s0036g00570.1 Alt-5' 10545973 alicante	chardonnay	ansonica	lambrusco	moscato	pinot	sangiovese	teroldego 1	2	2	4	7	7	5	8 10545446 alicante	cabarnet	chardonnay	ansonica	kozma	lambrusco	moscato	pinot	sangiovese	teroldego 13	12	8	14	11	29	36	28	37	29
chr14 VIT_214s0036g00570.1 Alt-5' 10546006 lambrusco	moscato	sangiovese	teroldego 1	1	2	1 10545446 alicante	cabarnet	chardonnay	ansonica	kozma	lambrusco	moscato	pinot	sangiovese	teroldego 13	12	8	14	11	29	36	28	37	29
chr14 VIT_214s0036g00570.1 Alt-5' 10545919 cabarnet	lambrusco	moscato	pinot	sangiovese 2	1	2	3	2 10545446 alicante	cabarnet	chardonnay	ansonica	kozma	lambrusco	moscato	pinot	sangiovese	teroldego 13	12	8	14	11	29	36	28	37	29
chr14 VIT_214s0036g00570.1 IR (10540629	10540907) moscato	pinot	sangiovese 4	1	1 (10540552	10540629)	(10540907	10540981) alicante	cabarnet	chardonnay	ansonica	kozma	lambrusco	moscato	pinot	sangiovese	teroldego 32	21	19	33	12	39	51	64	73	36
chr14 VIT_214s0036g00570.1 IRc (10545446	10545498)	(10545973	10546066) chardonnay	moscato	pinot	sangiovese	teroldego 2	6	4	3	6 (10545446	10546066) chardonnay	moscato	sangiovese 3	1	1
chr14 VIT_214s0036g00570.1 IRc (10545446	10545498)	(10546006	10546066) lambrusco	moscato	sangiovese	teroldego 1	1	2	1 (10545446	10546066) chardonnay	moscato	sangiovese 3	1	1
chr14 VIT_214s0036g00570.1 IRc (10545446	10545498)	(10545698	10546066) chardonnay	ansonica	moscato	pinot	sangiovese	teroldego 2	4	1	2	5	3 (10545446	10546066) chardonnay	moscato	sangiovese 3	1	1
chr14 VIT_214s0036g00570.1 IRc (10545446	10545498)	(10545919	10546066) cabarnet	lambrusco	moscato	pinot	sangiovese 2	1	1	3	1 (10545446	10546066) chardonnay	moscato	sangiovese 3	1	1
chr6 VIT_206s0004g03020.1 Antisense 3765837 ansonica	lambrusco	teroldego 1	1	1 3765838 alicante	cabarnet	chardonnay	ansonica	kozma	lambrusco	moscato	pinot	sangiovese	teroldego 6	3	4	9	2	7	12	13	5	8
chr6 VIT_206s0004g03020.1 Antisense 3765917 ansonica	lambrusco	teroldego 1	1	1 3765915 alicante	cabarnet	chardonnay	ansonica	kozma	lambrusco	moscato	pinot	sangiovese	teroldego 6	3	4	9	2	7	12	13	5	8
chr6 VIT_206s0004g03020.1 IR (3766251	3766333) ansonica	moscato	sangiovese 2	1	1 (3765915	3766251)	(3766333	3766544) alicante	cabarnet	chardonnay	ansonica	kozma	lambrusco	moscato	pinot	sangiovese	teroldego 4	5	5	9	2	5	11	13	3	13
chr6 VIT_206s0004g03020.1 IR (3765838	3765915) alicante	chardonnay	lambrusco	moscato	pinot	sangiovese	teroldego 1	2	2	2	4	5	1 (3765309	3765838)	(3765915	3766251) alicante	cabarnet	chardonnay	ansonica	kozma	lambrusco	moscato	pinot	sangiovese	teroldego 6	3	4	9	2	7	12	13	5	8
chr3 VIT_203s0091g00270.1 Alt-3' 6555360 alicante	cabarnet	chardonnay	ansonica	kozma	lambrusco	moscato	pinot	sangiovese	teroldego 8	5	2	2	5	17	8	13	10	5 6555231 alicante	cabarnet	chardonnay	ansonica	kozma	lambrusco	moscato	pinot	sangiovese	teroldego 52	39	31	51	26	100	122	112	125	66
chr3 VIT_203s0091g00270.1 Alt-5' 6559398 cabarnet	chardonnay	ansonica	kozma	pinot 2	1	2	2	8 6559663 alicante	cabarnet	chardonnay	ansonica	kozma	lambrusco	moscato	pinot	sangiovese	teroldego 108	118	73	65	65	158	200	176	208	142
chr3 VIT_203s0091g00270.1 Alt-3' 6552103 kozma	moscato	pinot 1	1	2 6552107 alicante	cabarnet	chardonnay	ansonica	kozma	lambrusco	moscato	pinot	sangiovese	teroldego 61	57	37	57	41	114	89	126	147	73
chr3 VIT_203s0091g00270.1 Alt-5' 6559632 chardonnay	lambrusco	moscato	teroldego 1	1	2	1 6559663 alicante	cabarnet	chardonnay	ansonica	kozma	lambrusco	moscato	pinot	sangiovese	teroldego 108	118	73	65	65	158	200	176	208	142
chr3 VIT_203s0091g00270.1 IR (6554859	6554960) alicante	cabarnet	chardonnay	ansonica	kozma	lambrusco	moscato	pinot	sangiovese	teroldego 4	5	2	1	1	1	6	5	3	1 (6554818	6554859)	(6554960	6555019) alicante	cabarnet	chardonnay	ansonica	kozma	lambrusco	moscato	pinot	sangiovese	teroldego 87	101	83	76	55	162	144	148	147	121
chr3 VIT_203s0091g00270.1 IR (6559036	6559663) alicante	cabarnet	chardonnay	ansonica	kozma	lambrusco	moscato	pinot	sangiovese	teroldego 6	5	5	5	7	8	9	14	4	1 (6558851	6559036)	(6559663	6559848) alicante	cabarnet	chardonnay	ansonica	kozma	lambrusco	moscato	pinot	sangiovese	teroldego 108	118	73	65	64	158	200	176	207	142
chr3 VIT_203s0091g00270.1 IR (6555231	6555480) alicante	lambrusco	sangiovese	teroldego 1	4	1	2 (6555118	6555231)	(6555480	6555570) alicante	cabarnet	chardonnay	ansonica	kozma	lambrusco	moscato	pinot	sangiovese	teroldego 52	38	31	51	26	100	121	112	125	66
chr3 VIT_203s0091g00270.1 IR (6555019	6555118) cabarnet	lambrusco	moscato	sangiovese	teroldego 1	2	1	2	1 (6554960	6555019)	(6555118	6555231) alicante	cabarnet	chardonnay	ansonica	kozma	lambrusco	moscato	pinot	sangiovese	teroldego 55	60	43	51	36	129	110	127	116	105
chr3 VIT_203s0091g00270.1 IR (6552107	6554436) alicante	cabarnet	chardonnay	kozma	sangiovese 1	1	1	1	1 (6551840	6552107)	(6554436	6554564) alicante	cabarnet	chardonnay	ansonica	kozma	lambrusco	moscato	pinot	sangiovese	teroldego 61	57	37	57	41	113	89	125	147	73
chr19 VIT_219s0085g00020.1 Alt-3' 22294183 cabarnet	kozma	moscato	pinot 2	1	1	1 22294211 alicante	cabarnet	chardonnay	ansonica	kozma	lambrusco	moscato	pinot	sangiovese	teroldego 29	56	26	23	26	40	55	58	66	24
chr19 VIT_219s0085g00020.1 Antisense 22295480 alicante	cabarnet	moscato	pinot	sangiovese	teroldego 1	1	3	3	5	1 22295481 alicante	cabarnet	chardonnay	ansonica	kozma	lambrusco	moscato	pinot	sangiovese	teroldego 17	23	14	14	23	21	58	47	47	23
chr19 VIT_219s0085g00020.1 Antisense 22296729 alicante	cabarnet	moscato	pinot	sangiovese	teroldego 1	1	3	3	5	1 22296725 alicante	cabarnet	chardonnay	ansonica	kozma	lambrusco	moscato	pinot	sangiovese	teroldego 17	23	14	14	23	21	58	47	47	23
chr19 VIT_219s0085g00020.1 Alt-5' 22297981 alicante	chardonnay	lambrusco	moscato	pinot	sangiovese 1	1	1	4	3	1 22297947 alicante	cabarnet	chardonnay	ansonica	kozma	lambrusco	moscato	pinot	sangiovese	teroldego 15	11	5	18	4	21	45	49	43	26
chr19 VIT_219s0085g00020.1 IR (22294211	22295343) chardonnay	ansonica	lambrusco	moscato	pinot	sangiovese 1	2	2	1	1	1 (22294035	22294211)	(22295343	22295481) alicante	cabarnet	chardonnay	ansonica	kozma	lambrusco	moscato	pinot	sangiovese	teroldego 29	56	26	23	26	40	55	58	66	24
chr19 VIT_219s0085g00020.1 IR (22293227	22293804) alicante	chardonnay	kozma	lambrusco	pinot	sangiovese 1	1	1	1	1	1 (22292907	22293227)	(22293804	22293940) alicante	cabarnet	chardonnay	ansonica	kozma	lambrusco	moscato	pinot	sangiovese	teroldego 22	30	11	28	10	46	47	45	80	32
chr19 VIT_219s0085g00020.1 IR (22291579	22291964) ansonica	moscato	sangiovese 1	1	1 (22290652	22291579)	(22291964	22292061) alicante	cabarnet	chardonnay	ansonica	kozma	lambrusco	moscato	pinot	sangiovese	teroldego 32	29	19	22	8	38	69	66	73	38
chr8 VIT_208s0007g07090.1 Alt-3' 20714194 alicante	cabarnet	chardonnay	ansonica	kozma	lambrusco	moscato	pinot	sangiovese	teroldego 2	5	4	1	1	1	9	8	9	5 20714198 alicante	cabarnet	chardonnay	ansonica	kozma	lambrusco	moscato	pinot	sangiovese	teroldego 61	43	27	42	29	83	75	110	129	63
chr8 VIT_208s0007g07090.1 ES (20715428	20715558)	(20715965	20716060) alicante	cabarnet	ansonica	lambrusco	moscato	pinot	sangiovese	teroldego 3	2	5	5	10	14	3	3 (20715428	20715558)	(20715759	20715833)..(20715759	20715833)	(20715965	20716060) alicante	cabarnet	chardonnay	ansonica	kozma	lambrusco	moscato	pinot	sangiovese	teroldego..alicante	cabarnet	chardonnay	ansonica	kozma	lambrusco	moscato	pinot	sangiovese	teroldego 34	17	30	36	14	62	57	97	134
chr8 VIT_208s0007g07090.1 ES (20714308	20714411)	(20715965	20716060) chardonnay	ansonica	kozma	moscato 1	1	2	3 (20714308	20714411)	(20715428	20715558)..(20715759	20715833)	(20715965	20716060) alicante	cabarnet	chardonnay	ansonica	kozma	lambrusco	moscato	pinot	sangiovese	teroldego..alicante	cabarnet	chardonnay	ansonica	kozma	lambrusco	moscato	pinot	sangiovese	teroldego 42	24	11	50	17	81	81	122	141	56..49	35	44	49	24	81	73	109
chr8 VIT_208s0007g07090.1 IR (20715833	20715965) alicante	lambrusco	moscato	pinot	sangiovese 1	1	2	2	3 (20715759	20715833)	(20715965	20716060) alicante	cabarnet	chardonnay	ansonica	kozma	lambrusco	moscato	pinot	sangiovese	teroldego 49	35	44	49	24	81	73	109	154	69
chr8 VIT_208s0007g07090.1 IR (20714411	20715428) lambrusco	moscato	pinot 1	1	1 (20714308	20714411)	(20715428	20715558) alicante	cabarnet	chardonnay	ansonica	kozma	lambrusco	moscato	pinot	sangiovese	teroldego 42	24	11	50	17	81	81	122	141	56
chr8 VIT_208s0007g07090.1 IR (20712125	20713248) alicante	chardonnay	lambrusco	pinot	sangiovese	teroldego 1	1	4	5	3	1 (20711400	20712125)	(20713248	20713363) alicante	cabarnet	chardonnay	ansonica	kozma	lambrusco	moscato	pinot	sangiovese	teroldego 39	23	17	54	19	72	108	146	207	78
chr8 VIT_208s0007g07090.1 IR (20714198	20714308) ansonica	lambrusco	pinot 1	1	1 (20714070	20714198)	(20714308	20714411) alicante	cabarnet	chardonnay	ansonica	kozma	lambrusco	moscato	pinot	sangiovese	teroldego 61	43	27	42	29	83	75	109	129	63
chr8 VIT_208s0007g07090.1 IR (20715558	20715759) alicante	cabarnet	chardonnay	ansonica	kozma	pinot	sangiovese 3	1	3	1	1	1	4 (20715428	20715558)	(20715759	20715833) alicante	cabarnet	chardonnay	ansonica	kozma	lambrusco	moscato	pinot	sangiovese	teroldego 34	17	30	36	14	62	57	97	134	55
chr13 VIT_213s0019g01080.1 IR (2774194	2774291) alicante	cabarnet	chardonnay	ansonica	kozma	lambrusco	moscato	pinot	sangiovese	teroldego 2	6	2	1	2	4	1	12	11	4 (2774064	2774194)	(2774291	2774392) alicante	chardonnay	kozma	pinot	sangiovese	teroldego 2	1	1	2	2	1
chr8 VIT_208s0007g00500.1 Alt-3' 14790498 ansonica	kozma	lambrusco	pinot	teroldego 1	1	1	2	2 14790493 alicante	chardonnay	ansonica	lambrusco	pinot	sangiovese	teroldego 1	1	1	1	1	5	1
chr8 VIT_208s0007g00500.1 Alt-3' 14788906 alicante	cabarnet	sangiovese 1	1	1 14788901 alicante	cabarnet	chardonnay	ansonica	kozma	lambrusco	moscato	pinot	sangiovese	teroldego 5	4	9	13	9	10	16	15	16	9
chr8 VIT_208s0007g00500.1 Alt-3' 14787148 alicante	chardonnay	ansonica	kozma	lambrusco	moscato	pinot	sangiovese	teroldego 4	1	6	2	3	13	10	6	7 14787145 alicante	cabarnet	chardonnay	ansonica	kozma	lambrusco	moscato	pinot	sangiovese	teroldego 1	1	3	1	1	2	3	5	7	3
chr8 VIT_208s0007g00500.1 Alt-3' 14790511 cabarnet	chardonnay	ansonica	lambrusco	moscato	pinot	sangiovese	teroldego 6	6	7	7	5	8	4	3 14790493 alicante	chardonnay	ansonica	lambrusco	pinot	sangiovese	teroldego 1	1	1	1	1	5	1
chr8 VIT_208s0007g00500.1 Antisense 14787397 alicante	cabarnet	sangiovese 1	1	1 14787399 alicante	cabarnet	chardonnay	ansonica	kozma	lambrusco	moscato	pinot	sangiovese	teroldego 5	4	9	13	9	10	16	15	16	9
chr8 VIT_208s0007g00500.1 Antisense 14789750 ansonica	kozma	lambrusco	pinot	teroldego 1	1	1	2	2 14789752 alicante	cabarnet	chardonnay	ansonica	lambrusco	moscato	pinot	sangiovese	teroldego 1	6	7	8	8	5	9	9	4
chr8 VIT_208s0007g00500.1 IR (14789752	14790493) chardonnay	lambrusco	moscato	pinot	teroldego 1	1	1	1	1 (14789689	14789752)	(14790493	14791118) alicante	chardonnay	ansonica	lambrusco	pinot	sangiovese	teroldego 1	1	1	1	1	5	1
chr8 VIT_208s0007g00500.1 IR (14786584	14786734) lambrusco	pinot	sangiovese 1	1	2 (14785801	14786584)	(14786734	14787027) cabarnet	chardonnay	ansonica	lambrusco	moscato	pinot	sangiovese	teroldego 1	2	3	10	10	16	15	4
chr8 VIT_208s0007g00500.1 IR (14789142	14789287) chardonnay	ansonica	sangiovese	teroldego 1	2	3	1 (14788901	14789142)	(14789287	14789601) alicante	cabarnet	chardonnay	ansonica	lambrusco	moscato	pinot	sangiovese	teroldego 2	3	2	4	11	4	9	13	4
chr16 VIT_216s0050g02570.1 Alt-5' 19550683 ansonica	moscato	sangiovese 1	4	1 19550366 alicante	cabarnet	chardonnay	ansonica	kozma	lambrusco	moscato	pinot	sangiovese	teroldego 97	85	79	90	57	132	187	133	124	90
chr16 VIT_216s0050g02570.1 Antisense 19544484 alicante	cabarnet	chardonnay	ansonica	kozma	lambrusco	moscato 1	1	1	1	1	1	1 19544487 alicante	cabarnet	chardonnay	ansonica	kozma	lambrusco	moscato	pinot	sangiovese	teroldego 126	87	101	100	60	167	212	202	156	90
chr16 VIT_216s0050g02570.1 Antisense 19545178 alicante	cabarnet	chardonnay	ansonica	kozma	lambrusco	moscato 1	1	1	1	1	1	1 19545176 alicante	cabarnet	chardonnay	ansonica	kozma	lambrusco	moscato	pinot	sangiovese	teroldego 126	83	99	100	60	166	210	201	156	90
chr16 VIT_216s0050g02570.1 Alt-3' 19545215 cabarnet	chardonnay	lambrusco	moscato 4	2	1	2 19545176 alicante	cabarnet	chardonnay	ansonica	kozma	lambrusco	moscato	pinot	sangiovese	teroldego 126	83	99	100	60	166	210	201	156	90
chr16 VIT_216s0050g02570.1 IR (19550366	19550921) alicante	ansonica	kozma	lambrusco	moscato	pinot	sangiovese	teroldego 3	1	1	3	2	3	5	1 (19550292	19550366)	(19550921	19551888) alicante	cabarnet	chardonnay	ansonica	kozma	lambrusco	moscato	pinot	sangiovese	teroldego 97	84	79	90	57	132	185	133	123	90
chr16 VIT_216s0050g02570.1 IR (19545303	19545960) chardonnay	moscato	sangiovese 1	3	1 (19545176	19545303)	(19545960	19546058) alicante	cabarnet	chardonnay	ansonica	kozma	lambrusco	moscato	pinot	sangiovese	teroldego 101	90	123	81	81	162	168	167	146	106
chr7 VIT_207s0031g00920.1 IR (17119335	17119424) ansonica	pinot	sangiovese 1	3	2 (17119273	17119335)	(17119424	17119612) alicante	cabarnet	chardonnay	ansonica	kozma	lambrusco	moscato	pinot	sangiovese	teroldego 106	57	49	120	39	198	318	117	425	115
chr7 VIT_207s0031g00920.1 IR (17121231	17121315) chardonnay	lambrusco	pinot	sangiovese 1	3	1	2 (17121163	17121231)	(17121315	17121680) alicante	cabarnet	chardonnay	ansonica	kozma	lambrusco	moscato	pinot	sangiovese	teroldego 59	64	42	102	34	177	323	104	380	96
chr7 VIT_207s0031g00920.1 IR (17118959	17119273) alicante	cabarnet	lambrusco	moscato	pinot	sangiovese	teroldego 1	2	4	5	4	5	2 (17118167	17118959)	(17119273	17119335) alicante	cabarnet	chardonnay	ansonica	kozma	lambrusco	moscato	pinot	sangiovese	teroldego 123	109	75	124	54	208	322	119	379	86
chr7 VIT_207s0031g00920.1 IR (17119612	17119720) kozma	moscato	sangiovese 1	1	2 (17119424	17119612)	(17119720	17119896) alicante	cabarnet	chardonnay	ansonica	kozma	lambrusco	moscato	pinot	sangiovese	teroldego 121	91	81	146	56	255	364	146	463	129
chr17 VIT_217s0000g01730.1 IR (1283590	1283707) alicante	moscato	sangiovese 1	2	1 (1283471	1283590)	(1283707	1283874) alicante	cabarnet	chardonnay	ansonica	kozma	lambrusco	moscato	pinot	sangiovese	teroldego 174	120	80	149	69	256	226	260	256	112
chr17 VIT_217s0000g01730.1 IR (1283367	1283471) alicante	lambrusco	moscato	pinot	teroldego 1	1	2	2	1 (1283222	1283367)	(1283471	1283590) alicante	cabarnet	chardonnay	ansonica	kozma	lambrusco	moscato	pinot	sangiovese	teroldego 106	85	44	97	39	193	159	180	147	78
chr17 VIT_217s0000g01730.1 IR (1283874	1284073) chardonnay	ansonica	lambrusco	moscato	pinot	teroldego 2	1	3	2	1	2 (1283707	1283874)	(1284073	1284162) alicante	cabarnet	chardonnay	ansonica	kozma	lambrusco	moscato	pinot	sangiovese	teroldego 133	83	52	129	53	214	158	225	202	105
chr17 VIT_217s0000g01730.1 IR (1284162	1285066) cabarnet	ansonica	pinot 1	1	1 (1284073	1284162)	(1285066	1285666) alicante	cabarnet	chardonnay	ansonica	kozma	lambrusco	moscato	pinot	sangiovese	teroldego 108	47	47	113	45	182	167	197	152	79
chr4 VIT_204s0008g04010.1 Alt-5' 3349340 alicante	chardonnay	ansonica	moscato	pinot	sangiovese	teroldego 5	14	2	5	7	3	2 3349315 alicante	chardonnay	ansonica	moscato	pinot	sangiovese 4	1	1	7	2	1
chr5 VIT_205s0020g02150.1 Alt-3' 3871968 alicante	cabarnet	lambrusco	sangiovese 1	3	1	4 3872479 alicante	cabarnet	chardonnay	ansonica	kozma	lambrusco	moscato	pinot	sangiovese	teroldego 98	57	29	63	18	181	179	159	180	165
chr5 VIT_205s0020g02150.1 Antisense 3872483 lambrusco	moscato	pinot 1	1	1 3872479 alicante	cabarnet	chardonnay	ansonica	kozma	lambrusco	moscato	pinot	sangiovese	teroldego 98	57	29	63	18	181	179	159	180	165
chr5 VIT_205s0020g02150.1 Antisense 3872481 cabarnet	lambrusco	moscato 2	1	1 3872479 alicante	cabarnet	chardonnay	ansonica	kozma	lambrusco	moscato	pinot	sangiovese	teroldego 98	57	29	63	18	181	179	159	180	165
chr5 VIT_205s0020g02150.1 Alt-3' 3871593 cabarnet	ansonica	kozma	lambrusco	moscato	pinot	sangiovese	teroldego 1	2	3	1	1	7	6	4 3872479 alicante	cabarnet	chardonnay	ansonica	kozma	lambrusco	moscato	pinot	sangiovese	teroldego 98	57	29	63	18	181	179	159	180	165
chr5 VIT_205s0020g02150.1 Alt-5' 3871693 alicante	cabarnet	ansonica	kozma	lambrusco	moscato	pinot	sangiovese	teroldego 5	7	9	6	9	11	8	21	8 3870720 alicante	cabarnet	chardonnay	ansonica	kozma	lambrusco	moscato	pinot	sangiovese	teroldego 100	49	31	69	17	180	178	164	184	158
chr5 VIT_205s0020g02150.1 Alt-3' 3872181 lambrusco	pinot	sangiovese	teroldego 1	2	3	2 3872479 alicante	cabarnet	chardonnay	ansonica	kozma	lambrusco	moscato	pinot	sangiovese	teroldego 98	57	29	63	18	181	179	159	180	165
chr5 VIT_205s0020g02150.1 Alt-3' 3871609 alicante	cabarnet	chardonnay	ansonica	kozma	lambrusco	moscato	pinot	sangiovese 6	4	2	14	3	7	18	14	20 3872479 alicante	cabarnet	chardonnay	ansonica	kozma	lambrusco	moscato	pinot	sangiovese	teroldego 98	57	29	63	18	181	179	159	180	165
chr5 VIT_205s0020g02150.1 Antisense 3870717 alicante	cabarnet	chardonnay	ansonica	kozma	lambrusco	moscato	pinot	sangiovese	teroldego 1	5	1	1	1	3	10	11	7	5 3870720 alicante	cabarnet	chardonnay	ansonica	kozma	lambrusco	moscato	pinot	sangiovese	teroldego 100	49	31	69	17	180	178	164	184	158
chr5 VIT_205s0020g02150.1 Antisense 3870719 lambrusco	moscato	pinot 1	1	1 3870720 alicante	cabarnet	chardonnay	ansonica	kozma	lambrusco	moscato	pinot	sangiovese	teroldego 100	49	31	69	17	180	178	164	184	158
chr16 VIT_216s0013g00260.1 Alt-5' 5205120 cabarnet	chardonnay	ansonica	kozma	lambrusco	moscato	sangiovese 5	9	4	4	16	4	1 5205310 alicante	cabarnet	chardonnay	ansonica	kozma	lambrusco	moscato	pinot	sangiovese	teroldego 5	5	9	4	6	15	8	4	6	3
chr16 VIT_216s0013g00260.1 Alt-3' 5205284 cabarnet	chardonnay	ansonica	kozma	lambrusco 4	9	4	4	14 5205002 alicante	cabarnet	chardonnay	ansonica	kozma	lambrusco	moscato	pinot	sangiovese	teroldego 3	7	5	2	1	10	6	2	9	8
chr16 VIT_216s0013g00260.1 IR (5205447	5205571) lambrusco	pinot	teroldego 2	1	1 (5205424	5205447)	(5205571	5206132) alicante	cabarnet	chardonnay	ansonica	kozma	lambrusco	moscato	pinot	sangiovese	teroldego 10	2	6	5	5	15	14	9	11	7
chr18 VIT_218s0001g13750.1 ES (11754883	11754913)	(11755230	11755354) cabarnet	chardonnay	lambrusco	moscato	pinot	sangiovese	teroldego 1	1	2	3	1	1	1 (11754883	11754913)	(11755029	11755052)..(11755029	11755052)	(11755230	11755354) alicante	cabarnet	chardonnay	ansonica	kozma	lambrusco	moscato	pinot	sangiovese	teroldego..alicante	cabarnet	chardonnay	ansonica	kozma	lambrusco	moscato	pinot	sangiovese	teroldego 12	5	13	10	8	18	38	25	34	18..15	6
chr18 VIT_218s0001g13750.1 IR (11757794	11757937) alicante	chardonnay	ansonica	lambrusco	moscato	pinot	sangiovese	teroldego 1	1	2	2	1	2	1	2 (11757672	11757794)	(11757937	11757990) alicante	cabarnet	chardonnay	ansonica	kozma	lambrusco	moscato	pinot	sangiovese	teroldego 13	9	11	9	7	11	16	16	28	11
chr18 VIT_218s0001g13750.1 IR (11755052	11755230) alicante	cabarnet	chardonnay	moscato	pinot	teroldego 2	1	1	1	1	1 (11755029	11755052)	(11755230	11755354) alicante	cabarnet	chardonnay	ansonica	kozma	lambrusco	moscato	pinot	sangiovese	teroldego 15	6	11	10	6	20	37	28	35	17
chr14 VIT_214s0060g01950.1 Alt-5' 1573634 alicante	cabarnet	chardonnay	ansonica	kozma	lambrusco	moscato	pinot	sangiovese	teroldego 39	17	11	25	13	56	43	42	46	41 1572673 alicante	cabarnet	chardonnay	ansonica	kozma	lambrusco	moscato	pinot	sangiovese	teroldego 79	36	42	52	19	114	98	105	90	67
chr14 VIT_214s0060g01950.1 Alt-3' 1572581 kozma	lambrusco	moscato	teroldego 2	2	2	1 1572588 alicante	cabarnet	chardonnay	ansonica	kozma	lambrusco	moscato	pinot	sangiovese	teroldego 79	36	42	52	17	112	96	105	90	66
chr14 VIT_214s0060g01950.1 Alt-5' 1573479 alicante	cabarnet	chardonnay	ansonica	kozma	lambrusco	moscato	pinot	sangiovese	teroldego 23	14	14	21	7	34	37	37	30	22 1572673 alicante	cabarnet	chardonnay	ansonica	kozma	lambrusco	moscato	pinot	sangiovese	teroldego 79	36	42	52	19	114	98	105	90	67
chr14 VIT_214s0060g01950.1 Alt-3' 1573227 alicante	ansonica	lambrusco	moscato	sangiovese 1	4	2	3	1 1573712 alicante	cabarnet	chardonnay	ansonica	kozma	lambrusco	moscato	pinot	sangiovese	teroldego 39	18	27	25	12	56	53	64	42	31
chr14 VIT_214s0060g01950.1 Alt-3' 1572717 alicante	cabarnet	chardonnay	ansonica	kozma	lambrusco	moscato	pinot	sangiovese	teroldego 18	6	11	11	3	25	24	27	21	16 1573712 alicante	cabarnet	chardonnay	ansonica	kozma	lambrusco	moscato	pinot	sangiovese	teroldego 39	18	27	25	12	56	53	64	42	31
chr14 VIT_214s0060g01950.1 Alt-3' 1572810 alicante	cabarnet	chardonnay	ansonica	kozma	lambrusco	moscato	pinot	sangiovese	teroldego 4	8	1	6	2	7	10	7	8	6 1573712 alicante	cabarnet	chardonnay	ansonica	kozma	lambrusco	moscato	pinot	sangiovese	teroldego 39	18	27	25	12	56	53	64	42	31
chr14 VIT_214s0060g01950.1 Alt-3' 1573541 alicante	cabarnet	chardonnay	ansonica	kozma	lambrusco	moscato	pinot	sangiovese	teroldego 39	17	11	25	13	56	43	42	46	41 1573712 alicante	cabarnet	chardonnay	ansonica	kozma	lambrusco	moscato	pinot	sangiovese	teroldego 39	18	27	25	12	56	53	64	42	31
chr14 VIT_214s0060g01950.1 IR (1572588	1572673) alicante	cabarnet	lambrusco	moscato	pinot	sangiovese	teroldego 1	2	1	1	7	1	5 (1572532	1572588)	(1572673	1573712) alicante	cabarnet	chardonnay	ansonica	kozma	lambrusco	moscato	pinot	sangiovese	teroldego 79	36	42	52	17	112	96	105	90	66
chr14 VIT_214s0060g01950.1 IR (1572449	1572532) alicante	ansonica	kozma	lambrusco	moscato	pinot	sangiovese	teroldego 2	1	1	4	2	1	2	1 (1572047	1572449)	(1572532	1572588) alicante	cabarnet	chardonnay	ansonica	kozma	lambrusco	moscato	pinot	sangiovese	teroldego 96	58	52	72	42	128	129	129	124	98
chr14 VIT_214s0060g01950.1 IRc (1572673	1573227)	(1573479	1573712) alicante	ansonica	lambrusco	moscato	sangiovese 1	4	2	3	1 (1572673	1573712) alicante	moscato	pinot	teroldego 1	1	1	1
chr14 VIT_214s0060g01950.1 IRc (1572673	1572810)	(1573479	1573712) alicante	cabarnet	chardonnay	ansonica	kozma	lambrusco	moscato	pinot	sangiovese	teroldego 4	8	1	6	2	7	9	7	8	6 (1572673	1573712) alicante	moscato	pinot	teroldego 1	1	1	1
chr14 VIT_214s0060g01950.1 IRc (1572673	1572717)	(1573479	1573712) alicante	cabarnet	chardonnay	ansonica	kozma	lambrusco	moscato	pinot	sangiovese	teroldego 18	6	11	11	3	25	24	27	21	16 (1572673	1573712) alicante	moscato	pinot	teroldego 1	1	1	1
chr14 VIT_214s0060g01950.1 IRc (1572673	1573541)	(1573634	1573712) alicante	cabarnet	chardonnay	ansonica	kozma	lambrusco	moscato	pinot	sangiovese	teroldego 39	17	11	25	13	56	43	42	46	41 (1572673	1573712) alicante	moscato	pinot	teroldego 1	1	1	1
chr5 VIT_205s0094g01330.1 Alt-3' 24583145 cabarnet	lambrusco	sangiovese	teroldego 1	2	3	1 24583352 alicante	cabarnet	chardonnay	ansonica	kozma	lambrusco	moscato	pinot	sangiovese 2	1	1	1	1	1	5	1	4
chr5 VIT_205s0094g01330.1 Alt-5' 24583229 cabarnet	lambrusco	sangiovese	teroldego 1	2	3	1 24582788 alicante	cabarnet	chardonnay	ansonica	kozma	lambrusco	moscato	sangiovese	teroldego 4	1	1	3	1	3	13	8	1
chr5 VIT_205s0094g01330.1 IRc (24582788	24583145)	(24583229	24583352) cabarnet	lambrusco	sangiovese	teroldego 1	2	3	1 (24582788	24583352) ansonica	moscato	sangiovese 1	1	2
chr8 VIT_208s0040g02150.1 IR (13265636	13268168) alicante	cabarnet	ansonica	kozma	lambrusco	moscato	pinot	sangiovese	teroldego 2	2	1	2	5	9	3	10	1 (13265573	13265636)	(13268168	13268250) cabarnet	chardonnay	ansonica	lambrusco	moscato	pinot	sangiovese	teroldego 1	1	1	4	3	4	4	1
chr18 VIT_218s0001g11760.1 IR (10040640	10040867) cabarnet	lambrusco	moscato	sangiovese 2	4	4	1 (10040522	10040640)	(10040867	10041105) alicante	cabarnet	chardonnay	ansonica	kozma	lambrusco	moscato	pinot	sangiovese	teroldego 148	78	28	17	36	120	79	47	74	19
chr18 VIT_218s0001g11760.1 IR (10040038	10040144) alicante	chardonnay	kozma	moscato	teroldego 1	2	1	5	3 (10039460	10040038)	(10040144	10040230) alicante	cabarnet	chardonnay	ansonica	kozma	lambrusco	moscato	pinot	sangiovese	teroldego 198	94	38	12	61	138	75	51	90	25
chr8 VIT_208s0040g01850.1 Alt-5' 12957874 alicante	kozma	lambrusco	pinot	teroldego 1	1	1	1	1 12959574 alicante	cabarnet	chardonnay	ansonica	kozma	lambrusco	moscato	pinot	sangiovese	teroldego 128	60	46	103	43	196	140	143	124	106
chr8 VIT_208s0040g01850.1 Alt-3' 12959638 cabarnet	ansonica	lambrusco	moscato	teroldego 2	1	2	1	1 12959685 alicante	cabarnet	chardonnay	ansonica	kozma	lambrusco	moscato	pinot	sangiovese	teroldego 191	77	81	119	58	305	196	215	213	184
chr8 VIT_208s0040g01850.1 Alt-3' 12959678 alicante	cabarnet	lambrusco	moscato	sangiovese 1	3	3	1	1 12959685 alicante	cabarnet	chardonnay	ansonica	kozma	lambrusco	moscato	pinot	sangiovese	teroldego 191	77	81	119	58	305	196	215	213	184
chr8 VIT_208s0040g01850.1 IR (12959685	12960971) cabarnet	ansonica	lambrusco	pinot 1	1	2	1 (12959574	12959685)	(12960971	12961157) alicante	cabarnet	chardonnay	ansonica	kozma	lambrusco	moscato	pinot	sangiovese	teroldego 191	77	81	119	58	304	196	215	213	184
chr8 VIT_208s0040g01850.1 IR (12956829	12957141) alicante	chardonnay	lambrusco	sangiovese 1	2	4	1 (12956463	12956829)	(12957141	12957212) alicante	cabarnet	chardonnay	ansonica	kozma	lambrusco	moscato	pinot	sangiovese	teroldego 107	66	47	106	37	208	156	159	158	104
chr8 VIT_208s0040g01850.1 IR (12957212	12959574) alicante	chardonnay	lambrusco	moscato	pinot	sangiovese	teroldego 2	1	7	5	2	1	3 (12957141	12957212)	(12959574	12959685) alicante	cabarnet	chardonnay	ansonica	kozma	lambrusco	moscato	pinot	sangiovese	teroldego 128	60	45	103	43	196	140	136	124	106
chrUn VIT_200s2249g00010.1 Antisense 41376357 moscato	pinot	sangiovese	teroldego 1	4	1	2 41376856 alicante	cabarnet	chardonnay	ansonica	kozma	lambrusco	moscato	pinot	sangiovese	teroldego 15	6	7	15	8	24	30	14	15	14
chr14 VIT_214s0060g00450.1 IR (420938	421021) cabarnet	ansonica	lambrusco	sangiovese 1	1	1	1 (420808	420938)	(421021	421082) cabarnet	chardonnay	lambrusco	moscato 2	2	1	1
chr5 VIT_205s0051g00090.1 Alt-5' 10483843 chardonnay	ansonica	kozma	lambrusco	moscato	pinot	sangiovese	teroldego 1	1	1	3	6	3	5	1 10483859 alicante	cabarnet	chardonnay	ansonica	kozma	lambrusco	moscato	pinot	sangiovese	teroldego 37	29	28	27	12	57	64	40	35	24
chr5 VIT_205s0051g00090.1 Alt-3' 10472081 alicante	chardonnay	ansonica	moscato	pinot	teroldego 1	1	1	6	2	4 10471198 alicante	cabarnet	chardonnay	ansonica	kozma	lambrusco	moscato	pinot	sangiovese	teroldego 57	36	38	29	32	64	78	66	55	35
chr5 VIT_205s0051g00090.1 Alt-5' 10482035 alicante	cabarnet	moscato	pinot	sangiovese 1	1	4	2	2 10482463 alicante	cabarnet	chardonnay	ansonica	kozma	lambrusco	moscato	pinot	sangiovese	teroldego 37	38	32	26	19	50	53	46	39	20
chr5 VIT_205s0051g00090.1 Alt-5' 10502839 alicante	kozma	lambrusco	moscato	sangiovese 1	1	2	2	1 10502272 alicante	cabarnet	chardonnay	ansonica	kozma	lambrusco	moscato	pinot	sangiovese	teroldego 32	40	24	18	29	43	53	30	46	38
chr5 VIT_205s0051g00090.1 Alt-5' 10472411 alicante	chardonnay	ansonica	moscato	pinot	teroldego 1	1	1	6	2	4 10473276 alicante	cabarnet	chardonnay	ansonica	kozma	lambrusco	moscato	pinot	sangiovese	teroldego 57	36	38	29	32	64	78	66	55	35
chr5 VIT_205s0051g00090.1 IR (10475472	10475622) alicante	ansonica	lambrusco	moscato	sangiovese	teroldego 1	1	4	1	1	1 (10475404	10475472)	(10475622	10475818) alicante	cabarnet	chardonnay	ansonica	kozma	lambrusco	moscato	pinot	sangiovese	teroldego 60	38	25	44	27	65	75	52	65	29
chr8 VIT_208s0007g00050.1 Alt-3' 14440195 alicante	cabarnet	chardonnay	ansonica	kozma	lambrusco	moscato	pinot	sangiovese	teroldego 13	9	11	11	4	9	19	16	14	12 14440223 cabarnet	chardonnay	lambrusco	moscato	pinot	sangiovese 4	1	1	1	3	1
chr8 VIT_208s0007g00050.1 Alt-5' 14442118 cabarnet	kozma	pinot	sangiovese 2	3	2	3 14442147 alicante	cabarnet	chardonnay	ansonica	kozma	lambrusco	moscato	pinot	sangiovese	teroldego 5	17	5	16	11	16	26	16	17	19
chr8 VIT_208s0007g00050.1 Alt-3' 14444824 alicante	cabarnet	chardonnay	ansonica	kozma	lambrusco	moscato	pinot	sangiovese	teroldego 5	3	3	2	7	5	12	8	12	11 14444820 alicante	cabarnet	chardonnay	ansonica	kozma	lambrusco	moscato	pinot	teroldego 2	1	4	4	2	8	3	8	6
chr8 VIT_208s0007g00050.1 IR (14444478	14444661) ansonica	kozma	lambrusco	moscato	sangiovese	teroldego 1	1	4	1	2	1 (14443781	14444478)	(14444661	14444820) alicante	cabarnet	chardonnay	ansonica	kozma	lambrusco	moscato	pinot	sangiovese	teroldego 11	3	14	10	6	25	38	20	20	22
chr8 VIT_208s0007g00050.1 IR (14439527	14440102) alicante	ansonica	kozma	lambrusco	moscato	pinot	sangiovese	teroldego 1	1	1	6	2	1	3	2 (14439227	14439527)	(14440102	14440223) alicante	cabarnet	chardonnay	ansonica	kozma	lambrusco	moscato	pinot	sangiovese	teroldego 6	4	2	4	1	5	3	6	6	4
chr8 VIT_208s0007g00050.1 IR (14440223	14440792) cabarnet	chardonnay	kozma	lambrusco	moscato	pinot	sangiovese	teroldego 1	1	1	1	2	2	2	1 (14440102	14440223)	(14440792	14440846) cabarnet	chardonnay	lambrusco	moscato	pinot	sangiovese 4	1	1	1	3	1
chr5 VIT_205s0020g01080.1 Antisense 2851625 alicante	cabarnet	chardonnay	ansonica	kozma	lambrusco	moscato	pinot	sangiovese	teroldego 61	35	16	48	23	45	131	25	47	55 2853863 alicante	cabarnet	chardonnay	ansonica	kozma	lambrusco	moscato	pinot	sangiovese	teroldego 25	29	12	14	17	31	53	12	57	29
chr14 VIT_214s0006g01850.1 Antisense 18458042 cabarnet	moscato	sangiovese 2	1	1 18458041 cabarnet	kozma	lambrusco	sangiovese 1	1	1	1
chr1 VIT_201s0011g05660.1 Alt-3' 5371116 alicante	cabarnet	kozma	lambrusco	moscato	pinot	teroldego 1	1	1	3	1	1	2 5371124 alicante	cabarnet	chardonnay	ansonica	kozma	lambrusco	moscato	pinot	sangiovese	teroldego 5	1	2	8	1	19	12	17	8	7
chr1 VIT_201s0011g05660.1 Alt-3' 5371414 cabarnet	lambrusco	moscato	sangiovese 1	1	1	1 5371377 alicante	chardonnay	ansonica	kozma	lambrusco	moscato	pinot	sangiovese	teroldego 1	2	3	2	7	5	4	1	2
chr1 VIT_201s0011g05660.1 Alt-3' 5371417 chardonnay	lambrusco	pinot 1	3	2 5371377 alicante	chardonnay	ansonica	kozma	lambrusco	moscato	pinot	sangiovese	teroldego 1	2	3	2	7	5	4	1	2
chr1 VIT_201s0011g05660.1 Alt-3' 5371358 alicante	cabarnet	chardonnay	ansonica	lambrusco	moscato	pinot	sangiovese	teroldego 4	2	3	2	12	3	5	5	4 5371377 alicante	chardonnay	ansonica	kozma	lambrusco	moscato	pinot	sangiovese	teroldego 1	2	3	2	7	5	4	1	2
chr1 VIT_201s0011g05660.1 IR (5371377	5372648) cabarnet	lambrusco	teroldego 1	1	1 (5371241	5371377)	(5372648	5373164) alicante	chardonnay	ansonica	kozma	lambrusco	moscato	pinot	sangiovese	teroldego 1	2	3	2	7	5	4	1	2
chr1 VIT_201s0011g05660.1 IR (5370454	5370530) cabarnet	moscato	sangiovese 2	1	2 (5370356	5370454)	(5370530	5370661) alicante	cabarnet	chardonnay	ansonica	lambrusco	moscato	pinot	sangiovese	teroldego 3	1	5	7	26	15	9	8	11
chr7 VIT_207s0031g02560.1 Alt-5' 18813001 ansonica	moscato	pinot 1	1	1 18814065 alicante	cabarnet	chardonnay	ansonica	kozma	lambrusco	moscato	pinot	sangiovese	teroldego 30	17	39	18	18	66	46	15	38	41
chr7 VIT_207s0031g02560.1 ES (18808470	18808643)	(18809643	18809724) alicante	cabarnet	moscato	teroldego 1	1	1	2 (18808470	18808643)	(18808856	18809011)..(18808856	18809011)	(18809643	18809724) alicante	cabarnet	chardonnay	ansonica	kozma	lambrusco	moscato	pinot	sangiovese	teroldego..alicante	cabarnet	chardonnay	ansonica	kozma	lambrusco	moscato	pinot	sangiovese	teroldego 20	17	35	16	14	71	45	12	19	33..21	17	26	26	9	49	44	13
chr7 VIT_207s0031g02560.1 IR (18804317	18804401) lambrusco	pinot	teroldego 1	1	1 (18804265	18804317)	(18804401	18804486) alicante	cabarnet	chardonnay	ansonica	kozma	lambrusco	moscato	pinot	sangiovese	teroldego 37	13	33	33	14	119	65	18	48	58
chr1 VIT_201s0026g00820.1 IR (9685019	9685141) alicante	ansonica	kozma	lambrusco	sangiovese	teroldego 1	3	1	1	2	1 (9684891	9685019)	(9685141	9685455) alicante	cabarnet	chardonnay	ansonica	kozma	lambrusco	moscato	pinot	sangiovese	teroldego 34	40	10	50	34	68	99	55	101	28
chr1 VIT_201s0026g00820.1 IR (9674748	9674901) ansonica	moscato	pinot	sangiovese	teroldego 1	1	1	2	2 (9674651	9674748)	(9674901	9675282) alicante	pinot	sangiovese	teroldego 1	1	1	1
chr1 VIT_201s0026g00820.1 IR (9676176	9676244) alicante	moscato	sangiovese 1	1	1 (9675862	9676176)	(9676244	9676369) cabarnet	ansonica	lambrusco	moscato	pinot	sangiovese	teroldego 2	6	5	5	1	4	2
chr1 VIT_201s0026g00820.1 IR (9684642	9684891) alicante	chardonnay	kozma	sangiovese 1	1	1	2 (9684328	9684642)	(9684891	9685019) alicante	cabarnet	chardonnay	ansonica	kozma	lambrusco	moscato	pinot	sangiovese	teroldego 56	58	21	52	45	100	115	62	126	37
chr11 VIT_211s0065g00650.1 Alt-5' 14586971 lambrusco	moscato	pinot 1	19	1 14587125 alicante	cabarnet	chardonnay	kozma	lambrusco	moscato	pinot 2	3	1	3	12	50	14
chrUn VIT_200s0227g00060.1 Alt-5' 15012787 alicante	cabarnet	chardonnay	ansonica	kozma	lambrusco	moscato	pinot	sangiovese	teroldego 9	2	1	3	2	6	18	12	15	11 15012780 alicante	cabarnet	chardonnay	ansonica	kozma	lambrusco	moscato	pinot	sangiovese	teroldego 38	25	11	20	23	43	67	42	70	39
chrUn VIT_200s0227g00060.1 IR (15018412	15018838) alicante	cabarnet	chardonnay	ansonica	lambrusco	moscato	pinot	sangiovese	teroldego 2	8	1	3	7	6	8	9	3 (15018352	15018412)	(15018838	15019065) alicante	cabarnet	chardonnay	ansonica	kozma	lambrusco	moscato	pinot	sangiovese	teroldego 20	42	24	22	9	47	43	45	59	31
chrUn VIT_200s0227g00060.1 IR (15018215	15018352) lambrusco	moscato	pinot	sangiovese	teroldego 2	2	2	1	2 (15018145	15018215)	(15018352	15018412) alicante	cabarnet	chardonnay	ansonica	kozma	lambrusco	moscato	pinot	sangiovese	teroldego 27	50	23	27	24	56	64	62	62	38
chr8 VIT_208s0040g00020.1 Alt-3' 10934417 cabarnet	ansonica	kozma	lambrusco	pinot 2	1	1	1	1 10934425 alicante	cabarnet	chardonnay	ansonica	kozma	lambrusco	moscato	pinot	sangiovese	teroldego 59	68	66	62	21	90	75	108	96	40
chr8 VIT_208s0040g00020.1 IR (10935236	10937141) cabarnet	chardonnay	kozma	pinot	sangiovese 1	2	1	2	4 (10935114	10935236)	(10937141	10937204) alicante	cabarnet	chardonnay	ansonica	kozma	lambrusco	moscato	pinot	sangiovese	teroldego 43	37	20	39	21	80	75	86	74	63
chr8 VIT_208s0040g00020.1 IR (10934425	10934739) alicante	cabarnet	ansonica	kozma	lambrusco	pinot	sangiovese	teroldego 1	2	1	2	2	3	5	2 (10933229	10934425)	(10934739	10934861) alicante	cabarnet	chardonnay	ansonica	kozma	lambrusco	moscato	pinot	sangiovese	teroldego 59	68	66	62	21	90	75	108	96	40
chr8 VIT_208s0040g00020.1 IR (10934861	10935114) alicante	cabarnet	chardonnay	ansonica	lambrusco	moscato	pinot	sangiovese	teroldego 3	2	1	3	5	5	4	2	1 (10934739	10934861)	(10935114	10935236) alicante	cabarnet	chardonnay	ansonica	kozma	lambrusco	moscato	pinot	sangiovese	teroldego 42	43	42	40	33	83	66	115	53	42
chr8 VIT_208s0040g00020.1 IR (10938426	10938508) alicante	cabarnet	chardonnay	ansonica	kozma	lambrusco	moscato	pinot	sangiovese	teroldego 3	2	1	9	2	11	12	13	12	8 (10938279	10938426)	(10938508	10938708) alicante	cabarnet	kozma	lambrusco	moscato	pinot	sangiovese	teroldego 1	1	1	9	7	13	4	4
chr10 VIT_210s0003g04030.1 Alt-3' 6851370 alicante	cabarnet	moscato	pinot	sangiovese 1	1	2	1	1 6855119 alicante	cabarnet	chardonnay	ansonica	kozma	lambrusco	moscato	pinot	sangiovese	teroldego 27	22	16	19	24	50	55	54	29	43
chr10 VIT_210s0003g04030.1 Alt-5' 6866924 alicante	cabarnet	lambrusco	pinot 1	2	1	3 6865848 alicante	cabarnet	chardonnay	ansonica	kozma	lambrusco	moscato	pinot	sangiovese	teroldego 61	36	34	28	32	110	83	99	63	49
chr10 VIT_210s0003g04030.1 Alt-5' 6859715 chardonnay	moscato	pinot	teroldego 2	3	1	1 6857110 alicante	cabarnet	chardonnay	ansonica	kozma	lambrusco	moscato	pinot	sangiovese	teroldego 44	60	41	29	37	96	109	99	84	65
chr10 VIT_210s0003g04030.1 Alt-3' 6857209 kozma	moscato	pinot	teroldego 1	2	1	3 6859826 alicante	cabarnet	chardonnay	ansonica	kozma	lambrusco	moscato	pinot	sangiovese	teroldego 44	60	43	29	36	96	111	99	82	63
chr10 VIT_210s0003g04030.1 IR (6865848	6867077) cabarnet	kozma	lambrusco	moscato	pinot	sangiovese	teroldego 1	1	5	5	2	2	1 (6865756	6865848)	(6867077	6867304) alicante	cabarnet	chardonnay	ansonica	kozma	lambrusco	moscato	pinot	sangiovese	teroldego 61	34	34	28	32	109	83	99	63	49
chr15 VIT_215s0021g01840.1 Antisense 12529210 alicante	chardonnay	moscato	teroldego 1	1	2	1 12529214 alicante	cabarnet	chardonnay	ansonica	kozma	lambrusco	moscato	pinot	sangiovese	teroldego 37	25	15	25	13	33	34	57	47	8
chr15 VIT_215s0021g01840.1 Antisense 12528686 lambrusco	moscato	pinot	sangiovese	teroldego 1	3	4	2	1 12528687 alicante	cabarnet	chardonnay	ansonica	kozma	lambrusco	moscato	pinot	sangiovese	teroldego 15	17	9	21	4	59	45	57	46	21
chr15 VIT_215s0021g01840.1 Alt-3' 12528978 alicante	cabarnet	chardonnay	ansonica	kozma	lambrusco	moscato	pinot	sangiovese	teroldego 14	17	9	20	4	59	44	50	44	21 12529000 alicante	ansonica	moscato	pinot	sangiovese 1	1	1	8	1
chr15 VIT_215s0021g01840.1 Antisense 12528981 lambrusco	moscato	pinot	sangiovese	teroldego 1	3	3	2	1 12529000 alicante	ansonica	moscato	pinot	sangiovese 1	1	1	8	1
chr15 VIT_215s0021g01840.1 Alt-3' 12527994 alicante	cabarnet	moscato 4	3	9 12527906 alicante	cabarnet	chardonnay	ansonica	kozma	lambrusco	moscato	pinot	sangiovese	teroldego 23	31	23	18	13	35	30	53	42	13
chr15 VIT_215s0021g01840.1 IR (12528442	12528511) kozma	lambrusco	teroldego 1	1	1 (12528218	12528442)	(12528511	12528687) alicante	cabarnet	chardonnay	ansonica	kozma	lambrusco	moscato	pinot	sangiovese	teroldego 51	35	27	24	25	44	61	67	62	18
chr15 VIT_215s0021g01840.1 IR (12528687	12529000) cabarnet	moscato	pinot 1	1	1 (12528511	12528687)	(12529000	12529214) alicante	ansonica	moscato	pinot	sangiovese 1	1	1	8	1
chr17 VIT_217s0000g08330.1 Alt-3' 9439898 cabarnet	chardonnay	ansonica	kozma	lambrusco	moscato	pinot	sangiovese	teroldego 2	1	8	1	3	4	3	14	4 9439661 cabarnet	chardonnay	ansonica	kozma	lambrusco	moscato	pinot	sangiovese	teroldego 2	1	5	1	3	2	7	13	5
chr17 VIT_217s0000g08330.1 Alt-5' 9439732 cabarnet	chardonnay	ansonica	kozma	lambrusco	moscato	pinot	sangiovese	teroldego 2	1	8	1	3	4	3	14	4 9440062 alicante	cabarnet	chardonnay	ansonica	kozma	moscato	pinot	sangiovese	teroldego 3	7	8	11	6	8	8	18	4
chr5 VIT_205s0062g00220.1 Alt-3' 18379455 alicante	cabarnet	ansonica	lambrusco	moscato	sangiovese	teroldego 1	1	1	1	1	1	2 18379246 alicante	cabarnet	chardonnay	ansonica	kozma	lambrusco	moscato	pinot	sangiovese	teroldego 51	25	15	32	21	53	59	88	69	39
chr5 VIT_205s0062g00220.1 IR (18379095	18379246) cabarnet	moscato	pinot	sangiovese 1	1	1	1 (18379060	18379095)	(18379246	18380131) alicante	cabarnet	chardonnay	ansonica	kozma	lambrusco	moscato	pinot	sangiovese	teroldego 51	25	15	32	21	53	59	88	69	39
chr5 VIT_205s0062g00220.1 IR (18378987	18379060) alicante	cabarnet	chardonnay	ansonica	lambrusco	moscato	pinot	sangiovese	teroldego 3	1	1	2	2	3	4	3	3 (18378907	18378987)	(18379060	18379095) alicante	cabarnet	chardonnay	ansonica	kozma	lambrusco	moscato	pinot	sangiovese	teroldego 65	39	20	36	22	74	84	85	67	51
chr5 VIT_205s0049g01810.1 Alt-3' 9247288 cabarnet	kozma	moscato	sangiovese 5	1	3	3 9247649 alicante	cabarnet	chardonnay	ansonica	lambrusco	moscato	pinot	sangiovese	teroldego 4	2	2	2	3	6	2	4	1
chr5 VIT_205s0049g01810.1 IR (9247649	9247999) ansonica	lambrusco	moscato	pinot	teroldego 1	1	2	3	1 (9246936	9247649)	(9247999	9248187) alicante	cabarnet	chardonnay	ansonica	lambrusco	moscato	pinot	sangiovese	teroldego 4	2	2	2	3	6	2	4	1
chr12 VIT_212s0057g01540.1 Alt-5' 10308068 cabarnet	lambrusco	pinot	teroldego 1	4	1	1 10308045 alicante	cabarnet	chardonnay	ansonica	kozma	lambrusco	moscato	pinot	sangiovese	teroldego 12	4	1	4	2	18	25	7	12	15
chr12 VIT_212s0057g01540.1 Alt-5' 10308039 chardonnay	lambrusco	moscato	teroldego 1	1	2	2 10308045 alicante	cabarnet	chardonnay	ansonica	kozma	lambrusco	moscato	pinot	sangiovese	teroldego 12	4	1	4	2	18	25	7	12	15
chr12 VIT_212s0057g01540.1 IR (10308045	10308213) alicante	ansonica	kozma	lambrusco	moscato	pinot	sangiovese 3	3	1	3	1	4	8 (10307829	10308045)	(10308213	10308516) alicante	cabarnet	chardonnay	ansonica	kozma	lambrusco	moscato	pinot	sangiovese	teroldego 12	4	1	4	2	18	25	7	11	15
chr9 VIT_209s0002g02240.1 Alt-3' 2055136 alicante	moscato	pinot	sangiovese	teroldego 1	2	1	3	1 2055717 alicante	cabarnet	chardonnay	ansonica	kozma	moscato	pinot	sangiovese	teroldego 1	1	2	1	1	3	3	3	2
chr9 VIT_209s0002g02240.1 Alt-5' 2055203 cabarnet	ansonica	lambrusco	moscato	pinot	sangiovese	teroldego 3	4	4	6	2	10	3 2055065 alicante	cabarnet	chardonnay	ansonica	kozma	moscato	pinot	sangiovese	teroldego 2	1	2	1	1	5	4	14	3
chr9 VIT_209s0002g02240.1 Antisense 2057191 alicante	cabarnet	ansonica	kozma	lambrusco	pinot	sangiovese	teroldego 1	3	1	1	1	1	1	1 2057192 alicante	chardonnay	kozma	lambrusco	moscato	pinot	sangiovese 1	2	1	3	3	1	4
chr9 VIT_209s0002g02240.1 Alt-5' 2057228 alicante	cabarnet	chardonnay	ansonica	kozma	lambrusco	moscato	pinot	sangiovese	teroldego 5	4	3	8	1	2	3	7	11	6 2057192 alicante	chardonnay	kozma	lambrusco	moscato	pinot	sangiovese 1	2	1	3	3	1	4
chr9 VIT_209s0002g02240.1 Alt-3' 2055706 cabarnet	ansonica	lambrusco	moscato	pinot	sangiovese	teroldego 3	4	4	6	2	10	3 2055717 alicante	cabarnet	chardonnay	ansonica	kozma	moscato	pinot	sangiovese	teroldego 1	1	2	1	1	3	3	3	2
chr9 VIT_209s0002g02240.1 IR (2059668	2059734) cabarnet	ansonica	kozma	moscato	sangiovese	teroldego 1	3	1	1	1	1 (2059600	2059668)	(2059734	2059811) alicante	cabarnet	chardonnay	ansonica	kozma	lambrusco	moscato	pinot	sangiovese	teroldego 12	4	2	12	4	5	28	20	45	19
chr5 VIT_205s0029g00830.1 Alt-3' 16218777 alicante	cabarnet	lambrusco 1	3	1 16218743 alicante	cabarnet	chardonnay	kozma	moscato	pinot	sangiovese 2	2	2	5	12	3	1
chrUn VIT_200s1667g00010.1 IR (40016324	40016458) alicante	lambrusco	pinot 2	1	1 (40016024	40016324)	(40016458	40016870) alicante	cabarnet	chardonnay	ansonica	kozma	lambrusco	moscato	pinot	sangiovese	teroldego 70	22	15	76	25	82	77	88	89	66
chrUn VIT_200s1667g00010.1 IR (40013410	40013862) lambrusco	moscato	sangiovese 1	1	1 (40013401	40013410)	(40013862	40013920) alicante	cabarnet	chardonnay	ansonica	kozma	lambrusco	moscato	pinot	sangiovese	teroldego 12	9	1	6	1	13	9	23	17	18
chrUn VIT_200s1667g00010.1 IR (40014395	40014536) alicante	cabarnet	ansonica	kozma	lambrusco	moscato	pinot	sangiovese	teroldego 1	3	5	4	3	4	4	6	4 (40014279	40014395)	(40014536	40014606) alicante	cabarnet	chardonnay	ansonica	kozma	lambrusco	moscato	pinot	sangiovese	teroldego 33	11	8	41	7	58	66	65	42	38
chr13 VIT_213s0064g01350.1 Antisense 23211545 alicante	lambrusco	moscato	sangiovese 1	2	1	2 23211547 alicante	cabarnet	chardonnay	ansonica	kozma	lambrusco	moscato	pinot	sangiovese	teroldego 37	28	16	40	11	58	101	91	148	116
chr13 VIT_213s0064g01350.1 Alt-3' 23238297 alicante	chardonnay	lambrusco	moscato	teroldego 1	1	3	3	1 23238279 alicante	cabarnet	chardonnay	ansonica	kozma	lambrusco	moscato	pinot	sangiovese	teroldego 99	89	66	46	57	110	118	127	121	93
chr13 VIT_213s0064g01350.1 Antisense 23212329 alicante	lambrusco	moscato	sangiovese 1	2	1	2 23212323 alicante	cabarnet	chardonnay	ansonica	kozma	lambrusco	moscato	pinot	sangiovese	teroldego 38	28	16	40	11	60	102	91	147	114
chr13 VIT_213s0064g01350.1 Alt-3' 23222702 alicante	cabarnet	chardonnay	kozma	lambrusco	moscato	pinot	sangiovese	teroldego 4	2	4	1	2	1	1	3	2 23222705 alicante	cabarnet	chardonnay	ansonica	kozma	lambrusco	moscato	pinot	sangiovese	teroldego 57	71	53	42	36	74	89	88	78	67
chr13 VIT_213s0064g01350.1 Alt-3' 23211774 moscato	sangiovese	teroldego 1	1	2 23212323 alicante	cabarnet	chardonnay	ansonica	kozma	lambrusco	moscato	pinot	sangiovese	teroldego 38	28	16	40	11	60	102	91	147	114
chr13 VIT_213s0064g01350.1 Alt-5' 23211925 alicante	lambrusco	moscato 1	2	2 23211547 alicante	cabarnet	chardonnay	ansonica	kozma	lambrusco	moscato	pinot	sangiovese	teroldego 37	28	16	40	11	58	101	91	148	116
chr13 VIT_213s0064g01350.1 IR (23222619	23222705) chardonnay	moscato	sangiovese 1	1	1 (23222511	23222619)	(23222705	23222842) alicante	cabarnet	chardonnay	ansonica	kozma	lambrusco	moscato	pinot	sangiovese	teroldego 57	71	53	42	36	74	89	88	78	67
chr13 VIT_213s0064g01350.1 IR (23235788	23235867) kozma	moscato	sangiovese 1	1	1 (23235732	23235788)	(23235867	23235907) alicante	cabarnet	chardonnay	ansonica	kozma	lambrusco	moscato	pinot	sangiovese	teroldego 42	20	19	34	16	64	96	92	108	58
chrUn VIT_200s0274g00080.1 Alt-5' 20425157 alicante	lambrusco	sangiovese 1	2	1 20425155 alicante	cabarnet	chardonnay	ansonica	kozma	lambrusco	moscato	pinot	sangiovese	teroldego 354	147	84	125	96	261	119	569	704	79
chrUn VIT_200s0294g00040.1 IR (21933730	21933843) alicante	cabarnet	chardonnay	ansonica	kozma	lambrusco	moscato	pinot	sangiovese	teroldego 17	1	4	10	3	13	11	11	22	10 (21932366	21933730)	(21933843	21933869) alicante	cabarnet	chardonnay	ansonica	kozma	lambrusco	moscato	pinot	sangiovese	teroldego 12	2	6	13	10	12	36	16	89	16
chr15 VIT_215s0045g00040.1 Alt-3' 4555569 alicante	moscato	sangiovese 4	2	2 4555373 alicante	cabarnet	chardonnay	ansonica	kozma	lambrusco	moscato	pinot	sangiovese	teroldego 57	45	26	101	25	348	372	190	182	122
chr15 VIT_215s0045g00040.1 Alt-5' 4555422 alicante	moscato	sangiovese 4	8	2 4555636 alicante	cabarnet	chardonnay	ansonica	kozma	lambrusco	moscato	pinot	sangiovese	teroldego 114	219	55	170	160	850	851	271	371	376
chr15 VIT_215s0045g00040.1 IR (4555636	4555763) alicante	cabarnet	chardonnay	ansonica	kozma	lambrusco	moscato	pinot	sangiovese	teroldego 2	3	5	1	4	17	14	2	15	4 (4555373	4555636)	(4555763	4555915) alicante	cabarnet	chardonnay	ansonica	kozma	lambrusco	moscato	pinot	sangiovese	teroldego 114	219	55	170	160	850	851	271	371	376
chr15 VIT_215s0045g00040.1 IRc (4555373	4555422)	(4555569	4555636) alicante	moscato	sangiovese 4	2	2 (4555373	4555636) cabarnet	chardonnay	lambrusco	sangiovese	teroldego 1	5	6	2	2
chr15 VIT_215s0046g02370.1 Antisense 19171200 cabarnet	moscato	teroldego 1	2	2 19171199 alicante	cabarnet	chardonnay	ansonica	kozma	lambrusco	moscato	pinot	sangiovese	teroldego 475	637	276	616	348	701	1043	775	1043	516
chr15 VIT_215s0046g02370.1 Alt-3' 19170575 alicante	cabarnet	chardonnay	kozma	moscato 2	7	1	2	5 19171199 alicante	cabarnet	chardonnay	ansonica	kozma	lambrusco	moscato	pinot	sangiovese	teroldego 475	637	276	616	348	701	1043	775	1043	516
chr15 VIT_215s0046g02370.1 Alt-5' 19170599 alicante	cabarnet	chardonnay	lambrusco	pinot 2	3	2	3	2 19168225 alicante	cabarnet	chardonnay	ansonica	kozma	lambrusco	moscato	pinot	sangiovese	teroldego 475	633	275	615	348	701	1042	775	1044	518
chr15 VIT_215s0046g02370.1 Alt-5' 19166642 alicante	cabarnet	ansonica	pinot 2	4	1	2 19166164 alicante	cabarnet	chardonnay	ansonica	kozma	lambrusco	moscato	pinot	sangiovese	teroldego 4	2	2	1	1	5	8	1	3	2
chr15 VIT_215s0046g02370.1 Alt-3' 19170490 alicante	lambrusco	pinot 1	2	2 19171199 alicante	cabarnet	chardonnay	ansonica	kozma	lambrusco	moscato	pinot	sangiovese	teroldego 475	637	276	616	348	701	1043	775	1043	516
chr15 VIT_215s0046g02370.1 Alt-5' 19166154 alicante	cabarnet	chardonnay	ansonica	kozma	lambrusco	moscato	pinot	sangiovese	teroldego 345	341	179	443	199	682	1256	793	983	759 19166164 alicante	cabarnet	chardonnay	ansonica	kozma	lambrusco	moscato	pinot	sangiovese	teroldego 4	2	2	1	1	5	8	1	3	2
chr15 VIT_215s0046g02370.1 Alt-5' 19170646 cabarnet	ansonica	kozma	moscato 8	1	2	9 19168225 alicante	cabarnet	chardonnay	ansonica	kozma	lambrusco	moscato	pinot	sangiovese	teroldego 475	633	275	615	348	701	1042	775	1044	518
chr15 VIT_215s0046g02370.1 Alt-3' 19166580 alicante	cabarnet	kozma	lambrusco	teroldego 2	5	2	1	2 19167356 alicante	cabarnet	chardonnay	ansonica	kozma	lambrusco	moscato	pinot	sangiovese	teroldego 347	340	179	444	198	682	1262	791	981	757
chr15 VIT_215s0046g02370.1 Alt-3' 19167359 alicante	ansonica	lambrusco	moscato	pinot	sangiovese	teroldego 2	1	4	6	5	5	2 19167356 alicante	cabarnet	chardonnay	ansonica	kozma	lambrusco	moscato	pinot	sangiovese	teroldego 347	340	179	444	198	682	1262	791	981	757
chr15 VIT_215s0046g02370.1 IR (19166164	19167356) alicante	cabarnet	ansonica	lambrusco	moscato	pinot	teroldego 1	1	1	1	1	1	2 (19165899	19166164)	(19167356	19168225) alicante	cabarnet	chardonnay	ansonica	kozma	lambrusco	moscato	pinot	sangiovese	teroldego 4	2	2	1	1	5	8	1	3	2
chr18 VIT_218s0076g00280.1 Alt-3' 16025892 alicante	cabarnet	ansonica	lambrusco	moscato	pinot	sangiovese	teroldego 5	5	3	5	2	4	6	2 16025889 alicante	cabarnet	chardonnay	ansonica	kozma	lambrusco	moscato	pinot	sangiovese	teroldego 47	34	24	29	20	81	54	85	81	41
chr18 VIT_218s0076g00280.1 Alt-3' 16032185 alicante	cabarnet	chardonnay	ansonica	kozma	lambrusco	moscato	pinot	sangiovese	teroldego 7	7	5	1	1	9	6	6	8	4 16032190 alicante	cabarnet	chardonnay	ansonica	kozma	lambrusco	moscato	pinot	sangiovese	teroldego 29	16	19	23	22	52	32	50	64	27
chr18 VIT_218s0076g00280.1 ES (16037075	16037209)	(16050520	16050660) alicante	cabarnet	chardonnay	ansonica	kozma	lambrusco	moscato	pinot	sangiovese	teroldego 21	26	21	9	17	43	23	43	43	30 (16037075	16037209)	(16039748	16039852)..(16039748	16039852)	(16050520	16050660) alicante	chardonnay	lambrusco	moscato	pinot	sangiovese	teroldego..alicante	cabarnet	chardonnay	ansonica	kozma	lambrusco	moscato	pinot	sangiovese	teroldego 3	1	7	5	4	2	3..1	2
chr18 VIT_218s0076g00280.1 ES (16032283	16032431)	(16050520	16050660) cabarnet	chardonnay	ansonica	kozma	lambrusco	moscato	pinot	sangiovese	teroldego 4	1	1	1	2	3	2	7	2 (16032283	16032431)	(16037075	16037209)..(16039748	16039852)	(16050520	16050660) alicante	cabarnet	chardonnay	ansonica	kozma	lambrusco	moscato	pinot	sangiovese	teroldego..alicante	cabarnet	chardonnay	ansonica	kozma	lambrusco	moscato	pinot	sangiovese	teroldego 35	22	19	17	16	54	35
chr4 VIT_204s0023g01030.1 Alt-5' 17449892 ansonica	kozma	moscato	pinot	sangiovese 1	1	5	1	2 17449804 alicante	cabarnet	chardonnay	ansonica	kozma	lambrusco	moscato	pinot	sangiovese	teroldego 46	26	22	69	20	112	108	102	115	100
chr4 VIT_204s0023g01030.1 Alt-5' 17450209 alicante	sangiovese	teroldego 1	5	2 17449804 alicante	cabarnet	chardonnay	ansonica	kozma	lambrusco	moscato	pinot	sangiovese	teroldego 46	26	22	69	20	112	108	102	115	100
chr4 VIT_204s0023g01030.1 Alt-5' 17449578 alicante	cabarnet	chardonnay	ansonica	kozma	lambrusco	moscato	pinot	sangiovese	teroldego 10	6	4	14	2	38	39	21	25	28 17449501 alicante	cabarnet	ansonica	lambrusco	moscato	pinot	sangiovese	teroldego 5	3	1	5	10	3	10	9
chr4 VIT_204s0023g01030.1 Alt-5' 17452559 alicante	cabarnet	chardonnay	ansonica	kozma	lambrusco	moscato	pinot	sangiovese	teroldego 4	4	4	5	4	6	4	4	14	7 17452164 alicante	cabarnet	chardonnay	ansonica	kozma	lambrusco	moscato	pinot	sangiovese	teroldego 71	44	57	110	26	157	133	116	170	111
chr4 VIT_204s0023g01030.1 Alt-5' 17451475 alicante	cabarnet	chardonnay	ansonica	kozma	lambrusco	moscato	pinot	sangiovese	teroldego 5	7	2	9	2	8	31	15	19	6 17451186 alicante	cabarnet	chardonnay	ansonica	kozma	lambrusco	moscato	pinot	sangiovese	teroldego 69	47	70	66	30	102	113	86	126	87
chr4 VIT_204s0023g01030.1 Alt-3' 17451286 alicante	cabarnet	ansonica	moscato 2	2	1	5 17452029 alicante	cabarnet	chardonnay	ansonica	kozma	lambrusco	moscato	pinot	sangiovese	teroldego 72	52	73	74	32	111	138	100	147	94
chr4 VIT_204s0023g01030.1 Alt-3' 17452408 chardonnay	lambrusco	sangiovese 1	1	3 17452985 alicante	cabarnet	chardonnay	ansonica	kozma	lambrusco	moscato	pinot	sangiovese	teroldego 75	48	60	115	30	161	137	120	180	118
chr4 VIT_204s0023g01030.1 Alt-5' 17455195 cabarnet	kozma	moscato	sangiovese	teroldego 1	1	1	1	1 17455152 alicante	cabarnet	chardonnay	ansonica	kozma	lambrusco	moscato	pinot	sangiovese	teroldego 134	86	93	94	45	186	170	169	208	135
chr4 VIT_204s0023g01030.1 ES (17449689	17449804)	(17452029	17452164) chardonnay	lambrusco	moscato	sangiovese	teroldego 1	1	1	2	1 (17449689	17449804)	(17450688	17450839)..(17451087	17451186)	(17452029	17452164) alicante	cabarnet	chardonnay	ansonica	kozma	lambrusco	moscato	pinot	sangiovese	teroldego..alicante	cabarnet	chardonnay	ansonica	kozma	lambrusco	moscato	pinot	sangiovese	teroldego 46	25	21	68	19	111	107	102	102	96..67	45	70	65	30	102
chr4 VIT_204s0023g01030.1 ES (17449689	17449804)	(17451087	17451186) cabarnet	kozma	sangiovese	teroldego 1	1	8	3 (17449689	17449804)	(17450688	17450839)..(17450688	17450839)	(17451087	17451186) alicante	cabarnet	chardonnay	ansonica	kozma	lambrusco	moscato	pinot	sangiovese	teroldego..alicante	cabarnet	chardonnay	ansonica	kozma	lambrusco	moscato	pinot	sangiovese	teroldego 46	25	21	68	19	111	107	102	102	96..100	47	64	82	41	106	113	88
chr4 VIT_204s0023g01030.1 IR (17455701	17455854) alicante	moscato	sangiovese	teroldego 2	1	3	1 (17455643	17455701)	(17455854	17456890) alicante	cabarnet	chardonnay	ansonica	kozma	lambrusco	moscato	pinot	sangiovese	teroldego 115	120	100	103	66	170	211	147	181	114
chr4 VIT_204s0023g01030.1 IR (17449804	17450688) alicante	cabarnet	pinot	sangiovese 1	1	2	1 (17449689	17449804)	(17450688	17450839) alicante	cabarnet	chardonnay	ansonica	kozma	lambrusco	moscato	pinot	sangiovese	teroldego 46	25	21	68	19	111	107	102	102	96
chr4 VIT_204s0023g01030.1 IR (17455323	17455436) alicante	ansonica	kozma	sangiovese 1	1	1	1 (17455261	17455323)	(17455436	17455554) alicante	cabarnet	chardonnay	ansonica	kozma	lambrusco	moscato	pinot	sangiovese	teroldego 153	104	107	123	52	199	187	172	211	148
chr4 VIT_204s0023g01030.1 IR (17455152	17455261) cabarnet	lambrusco	pinot	sangiovese 2	2	1	3 (17454940	17455152)	(17455261	17455323) alicante	cabarnet	chardonnay	ansonica	kozma	lambrusco	moscato	pinot	sangiovese	teroldego 134	86	93	94	45	186	170	169	208	135
chr4 VIT_204s0023g01030.1 IR (17453105	17453247) alicante	moscato	sangiovese 3	12	1 (17452985	17453105)	(17453247	17453330) alicante	cabarnet	chardonnay	ansonica	kozma	lambrusco	moscato	pinot	sangiovese	teroldego 114	56	85	92	45	153	137	129	189	106
chr4 VIT_204s0023g01030.1 IR (17451186	17452029) cabarnet	ansonica	kozma	lambrusco	moscato	pinot	sangiovese 1	1	1	2	1	5	1 (17451087	17451186)	(17452029	17452164) alicante	cabarnet	chardonnay	ansonica	kozma	lambrusco	moscato	pinot	sangiovese	teroldego 67	45	70	65	30	102	106	85	126	87
chr4 VIT_204s0023g01030.1 IR (17452164	17452985) kozma	moscato	pinot 1	1	1 (17452029	17452164)	(17452985	17453105) alicante	cabarnet	chardonnay	ansonica	kozma	lambrusco	moscato	pinot	sangiovese	teroldego 71	44	56	110	26	155	133	116	166	111
chr4 VIT_204s0023g01030.1 IR (17450839	17451087) alicante	cabarnet	ansonica	kozma	lambrusco	moscato	pinot	sangiovese	teroldego 4	4	3	2	9	6	9	10	6 (17450688	17450839)	(17451087	17451186) alicante	cabarnet	chardonnay	ansonica	kozma	lambrusco	moscato	pinot	sangiovese	teroldego 100	47	64	82	41	106	113	88	123	76
chr4 VIT_204s0023g01030.1 IR (17454806	17454940) ansonica	lambrusco	moscato	sangiovese 1	3	2	1 (17454687	17454806)	(17454940	17455152) alicante	cabarnet	chardonnay	ansonica	kozma	lambrusco	moscato	pinot	sangiovese	teroldego 104	73	86	98	48	150	144	130	175	101
chr4 VIT_204s0023g01030.1 IR (17449501	17449689) moscato	pinot	sangiovese	teroldego 1	2	1	1 (17449337	17449501)	(17449689	17449804) alicante	cabarnet	ansonica	lambrusco	moscato	pinot	sangiovese	teroldego 5	3	1	5	10	3	10	9
chr4 VIT_204s0023g01030.1 IR (17455554	17455643) alicante	ansonica	lambrusco	moscato	sangiovese	teroldego 1	5	8	3	16	2 (17455436	17455554)	(17455643	17455701) alicante	cabarnet	chardonnay	ansonica	kozma	lambrusco	moscato	pinot	sangiovese	teroldego 136	112	126	131	67	193	183	187	175	131
chr2 VIT_202s0087g00710.1 Alt-5' 18249394 cabarnet	ansonica	lambrusco	pinot	sangiovese	teroldego 7	3	1	5	1	1 18249389 cabarnet	ansonica	pinot 1	1	3
chr8 VIT_208s0007g01890.1 IR (15973179	15973276) lambrusco	moscato	pinot	sangiovese 2	1	1	1 (15971585	15973179)	(15973276	15973799) alicante	cabarnet	chardonnay	ansonica	lambrusco	moscato	pinot	sangiovese	teroldego 1	3	2	1	1	4	4	2	2
chr19 VIT_219s0014g00360.1 IR (373509	373618) alicante	cabarnet	ansonica	kozma	moscato	pinot	sangiovese	teroldego 1	1	1	1	6	2	4	2 (372794	373509)	(373618	374099) alicante	cabarnet	chardonnay	ansonica	lambrusco	pinot	sangiovese	teroldego 3	1	1	4	2	2	2	2
chr12 VIT_212s0057g01380.1 IR (10116805	10117522) alicante	ansonica	lambrusco	sangiovese 1	2	1	1 (10116701	10116805)	(10117522	10118158) alicante	cabarnet	chardonnay	ansonica	kozma	lambrusco	moscato	pinot	sangiovese	teroldego 26	9	8	23	4	52	49	44	36	29
chr9 VIT_209s0002g03370.1 IR (3041364	3042087) alicante	cabarnet	chardonnay	ansonica	lambrusco	moscato	sangiovese	teroldego 2	1	1	1	1	4	2	8 (3041275	3041364)	(3042087	3042326) alicante	cabarnet	ansonica	moscato	pinot 2	1	1	2	1
chr9 VIT_209s0002g03370.1 IR (3041122	3041275) chardonnay	ansonica	lambrusco	moscato	teroldego 1	1	3	1	3 (3040982	3041122)	(3041275	3041364) alicante	cabarnet	chardonnay	ansonica	kozma	lambrusco	moscato	pinot	sangiovese	teroldego 1	1	2	3	1	11	11	2	4	8
chrUn VIT_200s0215g00083.1 IR (13571287	13571365) ansonica	moscato	pinot 2	1	2 (13571183	13571287)	(13571365	13571405) ansonica	moscato	sangiovese 1	2	2
chr12 VIT_212s0035g01900.1 Alt-5' 22226560 cabarnet	ansonica	kozma	lambrusco	moscato	pinot	sangiovese	teroldego 10	17	2	5	49	5	19	5 22226462 moscato	pinot	sangiovese	teroldego 7	2	2	3
chr12 VIT_212s0035g01900.1 Alt-3' 22227720 alicante	cabarnet	chardonnay	ansonica	kozma	lambrusco	moscato	pinot	sangiovese	teroldego 11	235	33	1328	134	148	1162	206	812	109 22227774 cabarnet	chardonnay	ansonica	kozma	lambrusco	moscato	pinot	sangiovese	teroldego 3	1	28	1	3	34	7	23	1
chr12 VIT_212s0035g01900.1 Alt-3' 22226670 cabarnet	ansonica	lambrusco	moscato	pinot	sangiovese	teroldego 2	4	2	25	2	10	4 22226615 moscato	pinot	sangiovese	teroldego 7	2	3	3
chr12 VIT_212s0035g01900.1 Alt-3' 22226961 alicante	cabarnet	chardonnay	ansonica	kozma	lambrusco	moscato	pinot	sangiovese	teroldego 6	374	74	1354	229	113	1194	209	905	93 22226967 cabarnet	chardonnay	ansonica	kozma	lambrusco	moscato	pinot	sangiovese	teroldego 24	8	178	21	18	183	28	100	18
chr12 VIT_212s0035g01900.1 Antisense 22226674 cabarnet	ansonica	lambrusco	moscato 1	1	1	5 22226615 moscato	pinot	sangiovese	teroldego 7	2	3	3
chr12 VIT_212s0035g01900.1 Antisense 22226558 cabarnet	ansonica	lambrusco	moscato 1	1	1	5 22226462 moscato	pinot	sangiovese	teroldego 7	2	2	3
chr12 VIT_212s0035g01900.1 Alt-3' 22226809 cabarnet	ansonica	kozma	lambrusco	moscato	pinot	sangiovese	teroldego 8	13	2	3	24	3	9	1 22226615 moscato	pinot	sangiovese	teroldego 7	2	3	3
chr12 VIT_212s0035g01900.1 IR (22226462	22226615) cabarnet	chardonnay	ansonica	kozma	lambrusco	moscato	pinot	sangiovese	teroldego 5	1	100	1	15	183	31	60	18 (22226322	22226462)	(22226615	22226880) moscato	pinot	sangiovese	teroldego 7	2	2	3
chr12 VIT_212s0035g01900.1 IR (22227515	22227774) cabarnet	chardonnay	ansonica	kozma	lambrusco	moscato	pinot	sangiovese	teroldego 9	1	8	1	4	20	5	13	4 (22226967	22227515)	(22227774	22229741) cabarnet	chardonnay	ansonica	kozma	lambrusco	moscato	pinot	sangiovese	teroldego 3	1	28	1	3	34	7	23	1
chr12 VIT_212s0035g01900.1 IR (22226880	22226967) ansonica	lambrusco	moscato	pinot	sangiovese 1	1	3	1	3 (22226615	22226880)	(22226967	22227515) cabarnet	chardonnay	ansonica	kozma	lambrusco	moscato	pinot	sangiovese	teroldego 24	8	178	21	18	183	28	100	18
chr6 VIT_206s0004g01740.1 IR (2130172	2130246) lambrusco	moscato	sangiovese	teroldego 1	1	1	1 (2130104	2130172)	(2130246	2130311) chardonnay	lambrusco	moscato	pinot	sangiovese	teroldego 1	4	1	2	1	2
chr5 VIT_205s0049g01890.1 Alt-5' 9358697 alicante	chardonnay	lambrusco	moscato	pinot	sangiovese	teroldego 8	1	1	4	4	5	5 9358546 cabarnet	ansonica	lambrusco	sangiovese 5	2	2	4
chr5 VIT_205s0049g01890.1 ES (9358801	9358856)	(9362137	9362187) alicante	cabarnet	moscato	sangiovese	teroldego 1	3	4	1	1 (9358801	9358856)	(9359004	9359087)..(9359004	9359087)	(9362137	9362187) alicante	cabarnet	chardonnay	ansonica	kozma	lambrusco	moscato	pinot	sangiovese	teroldego..alicante	cabarnet	chardonnay	ansonica	kozma	lambrusco	moscato	pinot	sangiovese	teroldego 23	17	7	17	10	43	53	46	49	35..40	38	21	28	30	66
chr5 VIT_205s0049g01890.1 IR (9362187	9362296) alicante	cabarnet	kozma	lambrusco	moscato	pinot	sangiovese 3	1	1	3	4	1	2 (9362137	9362187)	(9362296	9362373) alicante	cabarnet	chardonnay	ansonica	kozma	lambrusco	moscato	pinot	sangiovese	teroldego 40	34	17	31	23	59	76	55	67	45
chr12 VIT_212s0134g00150.1 Alt-5' 7698697 ansonica	kozma	lambrusco	moscato	sangiovese 1	1	1	2	1 7698350 alicante	cabarnet	chardonnay	ansonica	kozma	lambrusco	moscato	pinot	sangiovese	teroldego 17	11	10	16	3	41	38	50	41	34
chr12 VIT_212s0134g00150.1 Alt-3' 7699067 cabarnet	ansonica	lambrusco	pinot	sangiovese 2	1	1	5	2 7699045 alicante	cabarnet	chardonnay	ansonica	kozma	lambrusco	moscato	pinot	sangiovese	teroldego 23	18	21	25	13	44	52	47	53	29
chr12 VIT_212s0134g00150.1 IR (7699414	7699787) cabarnet	kozma	lambrusco	moscato	pinot	sangiovese 1	1	3	4	5	3 (7699298	7699414)	(7699787	7699853) alicante	cabarnet	chardonnay	ansonica	kozma	lambrusco	moscato	pinot	sangiovese	teroldego 16	15	5	20	6	36	28	54	38	22
chr12 VIT_212s0134g00150.1 IR (7699195	7699298) cabarnet	ansonica	lambrusco	sangiovese	teroldego 1	1	9	2	1 (7699045	7699195)	(7699298	7699414) alicante	cabarnet	chardonnay	ansonica	kozma	lambrusco	moscato	pinot	sangiovese	teroldego 30	23	13	34	9	45	44	58	58	37
chrUn VIT_200s0184g00020.1 Alt-5' 8342819 ansonica	kozma	lambrusco	pinot	sangiovese 1	1	2	6	6 8342784 alicante	cabarnet	chardonnay	ansonica	kozma	lambrusco	moscato	pinot	sangiovese	teroldego 27	17	13	37	11	54	32	36	32	36
chr2 VIT_202s0241g00160.1 Alt-5' 4777701 alicante	cabarnet	chardonnay	ansonica	lambrusco	moscato	pinot	sangiovese	teroldego 3	1	1	1	1	6	2	10	1 4777632 alicante	cabarnet	chardonnay	ansonica	kozma	lambrusco	moscato	pinot	sangiovese	teroldego 37	23	30	45	7	43	44	78	84	40
chr2 VIT_202s0241g00160.1 Alt-5' 4777706 alicante	pinot	sangiovese 1	1	1 4777632 alicante	cabarnet	chardonnay	ansonica	kozma	lambrusco	moscato	pinot	sangiovese	teroldego 37	23	30	45	7	43	44	78	84	40
chr2 VIT_202s0241g00160.1 Alt-3' 4777975 cabarnet	ansonica	moscato	teroldego 2	1	1	2 4777774 alicante	cabarnet	chardonnay	ansonica	kozma	lambrusco	moscato	pinot	sangiovese	teroldego 52	42	27	40	16	68	63	94	73	54
chr2 VIT_202s0241g00160.1 ES (4778646	4778744)	(4781630	4782138) lambrusco	moscato	pinot	sangiovese 1	2	1	2 (4778646	4778744)	(4780313	4780438)..(4780313	4780438)	(4781630	4782138) alicante	cabarnet	chardonnay	ansonica	kozma	lambrusco	moscato	pinot	sangiovese	teroldego..alicante	cabarnet	chardonnay	ansonica	kozma	lambrusco	moscato	pinot	sangiovese	teroldego 25	30	16	32	13	57	54	71	67	55..32	29	16	31	11	53	80	90
chr2 VIT_202s0241g00160.1 IR (4769298	4769398) alicante	cabarnet	chardonnay	ansonica	kozma	moscato	pinot	sangiovese	teroldego 2	1	1	1	1	1	1	3	1 (4768428	4769298)	(4769398	4769538) alicante	cabarnet	chardonnay	ansonica	kozma	lambrusco	moscato	pinot	sangiovese	teroldego 88	38	45	57	31	81	110	108	128	71
chr2 VIT_202s0241g00160.1 IR (4769538	4770143) lambrusco	pinot	teroldego 1	2	1 (4769398	4769538)	(4770143	4770250) alicante	cabarnet	chardonnay	ansonica	kozma	lambrusco	moscato	pinot	sangiovese	teroldego 36	15	26	49	11	64	74	105	124	54
chr2 VIT_202s0241g00160.1 IR (4777774	4778646) alicante	pinot	sangiovese	teroldego 1	1	1	1 (4777632	4777774)	(4778646	4778744) alicante	cabarnet	chardonnay	ansonica	kozma	lambrusco	moscato	pinot	sangiovese	teroldego 51	42	27	39	16	68	62	94	71	54
chr3 VIT_203s0038g04080.1 Alt-3' 2940596 chardonnay	moscato	pinot	sangiovese 1	2	2	2 2940651 alicante	cabarnet	chardonnay	ansonica	kozma	lambrusco	moscato	pinot	sangiovese	teroldego 18	10	13	10	8	25	25	13	23	17
chr3 VIT_203s0038g04080.1 IR (2940753	2940828) alicante	lambrusco	moscato	pinot	sangiovese	teroldego 2	1	1	2	1	2 (2940651	2940753)	(2940828	2940891) alicante	cabarnet	chardonnay	ansonica	kozma	lambrusco	moscato	pinot	sangiovese	teroldego 11	17	10	19	10	17	18	16	22	10
chr3 VIT_203s0038g04080.1 IR (2940891	2941263) cabarnet	lambrusco	pinot	sangiovese 1	1	2	1 (2940828	2940891)	(2941263	2941377) alicante	cabarnet	chardonnay	ansonica	kozma	lambrusco	moscato	pinot	sangiovese	teroldego 10	16	10	21	3	39	14	17	29	10
chr3 VIT_203s0038g04080.1 IR (2941673	2941930) cabarnet	lambrusco	moscato	pinot	teroldego 1	1	2	2	1 (2941573	2941673)	(2941930	2942086) alicante	cabarnet	chardonnay	ansonica	kozma	lambrusco	moscato	pinot	sangiovese	teroldego 15	8	9	9	10	21	12	19	31	12
chr3 VIT_203s0038g04080.1 IR (2941377	2941573) alicante	cabarnet	ansonica	lambrusco	moscato	pinot	sangiovese 2	1	1	1	1	2	1 (2941263	2941377)	(2941573	2941673) alicante	cabarnet	chardonnay	ansonica	kozma	lambrusco	moscato	pinot	sangiovese	teroldego 11	14	6	10	11	28	19	19	24	14
chr3 VIT_203s0038g04080.1 IR (2940472	2940651) chardonnay	lambrusco	sangiovese 2	2	1 (2940371	2940472)	(2940651	2940753) alicante	cabarnet	chardonnay	ansonica	kozma	lambrusco	moscato	pinot	sangiovese	teroldego 18	10	13	10	8	25	25	13	23	17
chr11 VIT_211s0118g00410.1 Alt-5' 6107047 ansonica	moscato	pinot	sangiovese 1	7	2	3 6088458 alicante	cabarnet	chardonnay	ansonica	kozma	lambrusco	moscato	pinot	sangiovese	teroldego 14	35	40	20	21	38	58	44	53	45
chr11 VIT_211s0118g00410.1 Alt-3' 6106762 alicante	cabarnet	ansonica	kozma	lambrusco	moscato	pinot	sangiovese	teroldego 4	4	4	4	5	9	5	13	12 6111043 alicante	cabarnet	chardonnay	ansonica	kozma	lambrusco	moscato	pinot	sangiovese	teroldego 14	29	42	20	16	37	61	46	48	34
chr11 VIT_211s0118g00410.1 Alt-5' 6106830 alicante	ansonica	lambrusco	pinot	sangiovese 1	1	1	2	3 6088458 alicante	cabarnet	chardonnay	ansonica	kozma	lambrusco	moscato	pinot	sangiovese	teroldego 14	35	40	20	21	38	58	44	53	45
chr11 VIT_211s0118g00410.1 Alt-5' 6106864 lambrusco	moscato	pinot	sangiovese	teroldego 4	4	4	1	1 6088458 alicante	cabarnet	chardonnay	ansonica	kozma	lambrusco	moscato	pinot	sangiovese	teroldego 14	35	40	20	21	38	58	44	53	45
chr11 VIT_211s0118g00410.1 Alt-3' 6106962 alicante	lambrusco	moscato	pinot	sangiovese	teroldego 1	2	4	1	1	1 6111043 alicante	cabarnet	chardonnay	ansonica	kozma	lambrusco	moscato	pinot	sangiovese	teroldego 14	29	42	20	16	37	61	46	48	34
chr11 VIT_211s0118g00410.1 Alt-5' 6108099 alicante	chardonnay	ansonica	lambrusco	moscato	sangiovese 2	1	3	1	4	1 6088458 alicante	cabarnet	chardonnay	ansonica	kozma	lambrusco	moscato	pinot	sangiovese	teroldego 14	35	40	20	21	38	58	44	53	45
chr11 VIT_211s0118g00410.1 ES (6088391	6088458)	(6113182	6113218) cabarnet	ansonica	kozma 2	1	1 (6088391	6088458)	(6111043	6111158)..(6111043	6111158)	(6113182	6113218) alicante	cabarnet	chardonnay	ansonica	kozma	lambrusco	moscato	pinot	sangiovese	teroldego..alicante	cabarnet	chardonnay	ansonica	kozma	lambrusco	moscato	pinot	sangiovese	teroldego 10	29	40	15	16	33	50	39	41	33..40	18	27	22	11	29	56	40	44	31
chr9 VIT_209s0002g08110.1 Alt-5' 8726454 cabarnet	lambrusco	moscato	pinot	teroldego 2	5	3	2	2 8727170 alicante	cabarnet	chardonnay	ansonica	kozma	lambrusco	moscato	pinot	sangiovese	teroldego 2	1	2	2	2	8	1	6	1	7
chr5 VIT_205s0051g00750.1 Alt-3' 11756841 chardonnay	ansonica	lambrusco	moscato	pinot	teroldego 2	3	3	4	5	3 11756832 alicante	cabarnet	chardonnay	ansonica	kozma	lambrusco	moscato	pinot	sangiovese	teroldego 13	9	5	14	9	26	31	36	26	28
chr5 VIT_205s0051g00750.1 Alt-5' 11757036 alicante	chardonnay	ansonica	kozma	lambrusco	moscato	pinot	sangiovese	teroldego 1	2	3	1	3	6	9	1	3 11758823 alicante	cabarnet	chardonnay	ansonica	kozma	lambrusco	moscato	pinot	sangiovese	teroldego 12	10	5	14	8	26	30	35	29	31
chr5 VIT_205s0051g00750.1 Alt-3' 11757807 ansonica	pinot	sangiovese 2	1	2 11756832 alicante	cabarnet	chardonnay	ansonica	kozma	lambrusco	moscato	pinot	sangiovese	teroldego 13	9	5	14	9	26	31	36	26	28
chr5 VIT_205s0051g00750.1 Alt-3' 11757212 moscato	sangiovese	teroldego 1	1	1 11756832 alicante	cabarnet	chardonnay	ansonica	kozma	lambrusco	moscato	pinot	sangiovese	teroldego 13	9	5	14	9	26	31	36	26	28
chr5 VIT_205s0051g00750.1 ES (11754228	11754540)	(11758823	11758915) cabarnet	pinot	teroldego 1	1	1 (11754228	11754540)	(11755823	11756832)..(11755823	11756832)	(11758823	11758915) alicante	cabarnet	chardonnay	ansonica	kozma	lambrusco	moscato	pinot	sangiovese	teroldego..alicante	cabarnet	chardonnay	ansonica	kozma	lambrusco	moscato	pinot	sangiovese	teroldego 41	59	31	55	34	80	116	85	90	48..12	9	5	12	8	26	29	30	25	27
chr4 VIT_204s0008g06320.1 Alt-5' 6188290 cabarnet	moscato	sangiovese	teroldego 1	3	1	1 6188293 alicante	cabarnet	chardonnay	ansonica	kozma	lambrusco	moscato	pinot	sangiovese	teroldego 163	143	111	180	73	287	356	324	331	182
chr4 VIT_204s0008g06320.1 Alt-5' 6189481 cabarnet	chardonnay	kozma	lambrusco	moscato	sangiovese	teroldego 4	5	1	1	5	3	5 6188293 alicante	cabarnet	chardonnay	ansonica	kozma	lambrusco	moscato	pinot	sangiovese	teroldego 163	143	111	180	73	287	356	324	331	182
chr4 VIT_204s0008g06320.1 Alt-5' 6194761 chardonnay	ansonica	kozma	lambrusco	moscato	sangiovese 1	2	1	1	2	1 6194653 alicante	cabarnet	chardonnay	ansonica	kozma	lambrusco	moscato	pinot	sangiovese	teroldego 206	145	133	335	106	429	504	525	487	285
chr4 VIT_204s0008g06320.1 Alt-5' 6191561 alicante	cabarnet	chardonnay	ansonica	kozma	lambrusco	moscato	pinot	sangiovese	teroldego 4	5	3	12	2	4	16	8	10	4 6188293 alicante	cabarnet	chardonnay	ansonica	kozma	lambrusco	moscato	pinot	sangiovese	teroldego 163	143	111	180	73	287	356	324	331	182
chr4 VIT_204s0008g06320.1 Alt-3' 6191435 cabarnet	moscato	sangiovese	teroldego 1	3	1	1 6194407 alicante	cabarnet	chardonnay	ansonica	kozma	lambrusco	moscato	pinot	sangiovese	teroldego 151	144	117	165	68	270	315	300	286	171
chr4 VIT_204s0008g06320.1 Alt-3' 6191438 alicante	cabarnet	chardonnay	ansonica	kozma	lambrusco	moscato	pinot	sangiovese	teroldego 6	6	2	19	5	11	43	19	29	11 6194407 alicante	cabarnet	chardonnay	ansonica	kozma	lambrusco	moscato	pinot	sangiovese	teroldego 151	144	117	165	68	270	315	300	286	171
chr4 VIT_204s0008g06320.1 Alt-5' 6188130 alicante	cabarnet	chardonnay	ansonica	kozma	lambrusco	moscato	pinot	sangiovese	teroldego 41	44	24	25	21	36	124	112	33	41 6188293 alicante	cabarnet	chardonnay	ansonica	kozma	lambrusco	moscato	pinot	sangiovese	teroldego 163	143	111	180	73	287	356	324	331	182
chr4 VIT_204s0008g06320.1 Antisense 6194409 alicante	ansonica	lambrusco	moscato	pinot	sangiovese	teroldego 1	3	1	9	1	2	1 6194407 alicante	cabarnet	chardonnay	ansonica	kozma	lambrusco	moscato	pinot	sangiovese	teroldego 151	144	117	165	68	270	315	300	286	171
chr4 VIT_204s0008g06320.1 Alt-3' 6194411 alicante	cabarnet	chardonnay	ansonica	kozma	lambrusco	moscato	pinot	sangiovese	teroldego 9	2	1	3	3	12	8	13	15	7 6194407 alicante	cabarnet	chardonnay	ansonica	kozma	lambrusco	moscato	pinot	sangiovese	teroldego 151	144	117	165	68	270	315	300	286	171
chr4 VIT_204s0008g06320.1 Alt-3' 6188415 ansonica	moscato	sangiovese 2	3	12 6194407 alicante	cabarnet	chardonnay	ansonica	kozma	lambrusco	moscato	pinot	sangiovese	teroldego 151	144	117	165	68	270	315	300	286	171
chr4 VIT_204s0008g06320.1 ES (6194585	6194653)	(6196970	6197081) cabarnet	ansonica	kozma	moscato	sangiovese	teroldego 2	2	1	4	2	1 (6194585	6194653)	(6194842	6194954)..(6194842	6194954)	(6196970	6197081) alicante	cabarnet	chardonnay	ansonica	kozma	lambrusco	moscato	pinot	sangiovese	teroldego..alicante	cabarnet	chardonnay	ansonica	kozma	lambrusco	moscato	pinot	sangiovese	teroldego 206	143	133	333	105	429	500	525	485	284..184	168	137	301
chr4 VIT_204s0008g06320.1 ES (6194407	6194491)	(6194842	6194954) cabarnet	ansonica	lambrusco	sangiovese	teroldego 3	1	3	6	1 (6194407	6194491)	(6194585	6194653)..(6194585	6194653)	(6194842	6194954) alicante	cabarnet	chardonnay	ansonica	kozma	lambrusco	moscato	pinot	sangiovese	teroldego..alicante	cabarnet	chardonnay	ansonica	kozma	lambrusco	moscato	pinot	sangiovese	teroldego 209	174	165	295	113	381	390	459	434	289..206	143	133	333	105	429
chr4 VIT_204s0008g06320.1 IR (6198023	6198938) alicante	cabarnet	chardonnay	ansonica	kozma	lambrusco	moscato	pinot	sangiovese	teroldego 1	2	2	2	1	6	5	1	9	1 (6197849	6198023)	(6198938	6199653) alicante	cabarnet	chardonnay	ansonica	kozma	lambrusco	moscato	pinot	sangiovese	teroldego 167	110	104	244	108	346	319	416	348	173
chr4 VIT_204s0008g06320.1 IR (6194653	6194842) alicante	cabarnet	lambrusco	moscato	sangiovese	teroldego 1	1	3	5	3	3 (6194585	6194653)	(6194842	6194954) alicante	cabarnet	chardonnay	ansonica	kozma	lambrusco	moscato	pinot	sangiovese	teroldego 206	143	133	333	105	429	500	525	485	284
chr4 VIT_204s0008g06320.1 IR (6197081	6197161) cabarnet	chardonnay	ansonica	kozma	lambrusco	moscato	pinot	sangiovese	teroldego 2	3	2	1	5	11	3	7	3 (6196970	6197081)	(6197161	6197304) alicante	cabarnet	chardonnay	ansonica	kozma	lambrusco	moscato	pinot	sangiovese	teroldego 144	137	151	197	102	319	301	402	307	217
chr5 VIT_205s0020g04530.1 Alt-5' 6345027 cabarnet	ansonica	lambrusco	pinot	sangiovese 3	1	3	2	4 6343944 alicante	cabarnet	chardonnay	lambrusco	moscato	pinot	sangiovese	teroldego 8	2	3	14	4	10	10	4
chr5 VIT_205s0020g04530.1 Alt-3' 6344037 alicante	chardonnay	lambrusco	moscato	pinot	sangiovese	teroldego 7	2	4	1	6	5	3 6347877 alicante	cabarnet	chardonnay	lambrusco	moscato	pinot	sangiovese	teroldego 1	5	1	13	3	6	9	1
chr14 VIT_214s0030g01540.1 Alt-5' 6238081 lambrusco	moscato	pinot	sangiovese 2	2	2	2 6238021 alicante	cabarnet	chardonnay	ansonica	kozma	lambrusco	moscato	pinot	sangiovese	teroldego 16	7	4	8	1	15	22	33	16	24
chr14 VIT_214s0030g01540.1 Alt-5' 6233607 cabarnet	chardonnay	ansonica	lambrusco	moscato	pinot	sangiovese	teroldego 1	1	3	1	1	2	1	2 6233618 alicante	cabarnet	chardonnay	ansonica	kozma	lambrusco	moscato	pinot	sangiovese	teroldego 28	20	15	10	11	17	44	22	34	27
chr14 VIT_214s0030g01540.1 Alt-5' 6238025 alicante	chardonnay	ansonica	lambrusco	moscato	pinot	teroldego 1	1	2	2	3	2	3 6238021 alicante	cabarnet	chardonnay	ansonica	kozma	lambrusco	moscato	pinot	sangiovese	teroldego 16	7	4	8	1	15	22	33	16	24
chr14 VIT_214s0030g01540.1 Alt-5' 6237911 chardonnay	ansonica	lambrusco	moscato	pinot	sangiovese	teroldego 2	3	5	2	5	6	2 6238021 alicante	cabarnet	chardonnay	ansonica	kozma	lambrusco	moscato	pinot	sangiovese	teroldego 16	7	4	8	1	15	22	33	16	24
chr14 VIT_214s0030g01540.1 Alt-5' 6237784 alicante	chardonnay	moscato	pinot	teroldego 1	1	1	2	1 6238021 alicante	cabarnet	chardonnay	ansonica	kozma	lambrusco	moscato	pinot	sangiovese	teroldego 16	7	4	8	1	15	22	33	16	24
chr14 VIT_214s0030g01540.1 Alt-3' 6237019 alicante	cabarnet	chardonnay	lambrusco	moscato	pinot	sangiovese	teroldego 1	1	1	2	2	4	5	1 6237026 alicante	cabarnet	chardonnay	ansonica	kozma	lambrusco	moscato	pinot	sangiovese	teroldego 18	6	7	13	1	20	26	36	18	30
chr14 VIT_214s0030g01540.1 Alt-3' 6237962 lambrusco	moscato	pinot	sangiovese 2	2	2	2 6237026 alicante	cabarnet	chardonnay	ansonica	kozma	lambrusco	moscato	pinot	sangiovese	teroldego 18	6	7	13	1	20	26	36	18	30
chr14 VIT_214s0030g01540.1 IR (6231517	6231608) alicante	cabarnet	chardonnay	kozma	lambrusco	moscato	pinot	sangiovese 5	2	4	6	8	7	7	6 (6231056	6231517)	(6231608	6231698) alicante	cabarnet	chardonnay	ansonica	kozma	lambrusco	moscato	pinot	sangiovese	teroldego 36	19	22	12	10	12	26	23	41	14
chr14 VIT_214s0030g01540.1 IR (6237026	6238021) cabarnet	ansonica	pinot	sangiovese	teroldego 1	1	1	1	2 (6236963	6237026)	(6238021	6238225) alicante	cabarnet	chardonnay	ansonica	kozma	lambrusco	moscato	pinot	sangiovese	teroldego 15	6	4	8	1	15	22	29	14	23
chr4 VIT_204s0044g01800.1 IR (23627153	23627237) cabarnet	moscato	teroldego 1	1	1 (23627043	23627153)	(23627237	23627351) alicante	cabarnet	chardonnay	ansonica	kozma	lambrusco	moscato	pinot	sangiovese	teroldego 16	11	6	9	8	28	28	10	14	23
chr10 VIT_210s0003g01770.1 Alt-3' 3229675 alicante	cabarnet	kozma	lambrusco 1	2	2	5 3231958 alicante	cabarnet	chardonnay	ansonica	kozma	lambrusco	moscato	pinot	sangiovese	teroldego 18	11	4	19	6	33	37	25	40	19
chr10 VIT_210s0003g01770.1 Alt-5' 3233252 alicante	cabarnet	chardonnay	ansonica	lambrusco	moscato	sangiovese	teroldego 1	2	1	3	1	4	2	3 3233595 alicante	cabarnet	chardonnay	ansonica	kozma	lambrusco	moscato	pinot	sangiovese	teroldego 8	10	11	11	11	15	27	11	11	14
chr10 VIT_210s0003g01770.1 Alt-3' 3231137 ansonica	kozma	moscato	sangiovese 1	1	1	2 3231958 alicante	cabarnet	chardonnay	ansonica	kozma	lambrusco	moscato	pinot	sangiovese	teroldego 18	11	4	19	6	33	37	25	40	19
chr10 VIT_210s0003g01770.1 Alt-3' 3233367 alicante	cabarnet	chardonnay	ansonica	kozma	lambrusco	moscato	pinot	sangiovese	teroldego 7	10	11	10	10	13	25	11	11	13 3232809 alicante	cabarnet	chardonnay	ansonica	kozma	lambrusco	moscato	teroldego 2	2	1	1	1	3	3	3
chr10 VIT_210s0003g01770.1 Alt-3' 3233009 alicante	cabarnet	chardonnay	ansonica	moscato	sangiovese	teroldego 2	1	1	4	2	2	4 3232809 alicante	cabarnet	chardonnay	ansonica	kozma	lambrusco	moscato	teroldego 2	2	1	1	1	3	3	3
chr10 VIT_210s0003g01770.1 Alt-5' 3233145 alicante	cabarnet	chardonnay	ansonica	teroldego 2	1	1	1	3 3233595 alicante	cabarnet	chardonnay	ansonica	kozma	lambrusco	moscato	pinot	sangiovese	teroldego 8	10	11	11	11	15	27	11	11	14
chr10 VIT_210s0003g01770.1 IR (3232809	3233595) alicante	cabarnet	ansonica	kozma	lambrusco	moscato	pinot	sangiovese	teroldego 6	2	1	1	15	4	2	11	5 (3232353	3232809)	(3233595	3233829) alicante	ansonica	kozma	lambrusco	moscato	teroldego 1	1	1	2	2	1
chr7 VIT_207s0104g01170.1 Alt-3' 2229153 alicante	chardonnay	pinot	sangiovese 1	1	3	3 2227455 alicante	cabarnet	chardonnay	ansonica	kozma	lambrusco	moscato	pinot	sangiovese	teroldego 56	34	36	71	30	76	115	88	116	64
chr7 VIT_207s0104g01170.1 Antisense 2227458 ansonica	pinot	sangiovese 2	2	2 2227455 alicante	cabarnet	chardonnay	ansonica	kozma	lambrusco	moscato	pinot	sangiovese	teroldego 56	34	36	71	30	76	115	88	116	64
chr7 VIT_207s0104g01170.1 Antisense 2227112 ansonica	pinot	sangiovese 2	2	2 2227113 alicante	cabarnet	chardonnay	ansonica	kozma	lambrusco	moscato	pinot	sangiovese	teroldego 56	34	36	71	30	76	115	88	116	64
chr7 VIT_207s0104g01170.1 Alt-3' 2229372 alicante	chardonnay	lambrusco	moscato	pinot	sangiovese	teroldego 2	1	1	2	4	6	1 2227455 alicante	cabarnet	chardonnay	ansonica	kozma	lambrusco	moscato	pinot	sangiovese	teroldego 56	34	36	71	30	76	115	88	116	64
chr7 VIT_207s0104g01170.1 IR (2224011	2224107) ansonica	lambrusco	moscato	sangiovese 1	1	1	1 (2223978	2224011)	(2224107	2224149) alicante	cabarnet	chardonnay	ansonica	kozma	lambrusco	moscato	pinot	sangiovese	teroldego 35	30	15	55	24	67	114	77	99	61
chr7 VIT_207s0104g01170.1 IR (2223571	2223978) ansonica	lambrusco	teroldego 1	2	2 (2223346	2223571)	(2223978	2224011) alicante	cabarnet	chardonnay	ansonica	kozma	lambrusco	moscato	pinot	sangiovese	teroldego 30	16	10	40	18	73	131	79	113	66
chr19 VIT_219s0014g02170.1 Alt-3' 2306546 alicante	cabarnet	chardonnay	ansonica	kozma	lambrusco	moscato	pinot	sangiovese	teroldego 8	2	3	6	2	1	11	42	5	10 2306552 alicante	cabarnet	chardonnay	ansonica	kozma	lambrusco	moscato	pinot	sangiovese	teroldego 8	4	4	3	5	7	10	30	12	2
chr19 VIT_219s0014g02170.1 IR (2304777	2305061) alicante	pinot	sangiovese 1	2	2 (2304620	2304777)	(2305061	2305734) alicante	cabarnet	chardonnay	ansonica	kozma	lambrusco	moscato	pinot	sangiovese	teroldego 18	23	15	11	10	22	29	90	17	16
chr19 VIT_219s0014g02170.1 IR (2306552	2306628) moscato	pinot	teroldego 2	1	1 (2306482	2306552)	(2306628	2306904) alicante	cabarnet	chardonnay	ansonica	kozma	lambrusco	moscato	pinot	sangiovese	teroldego 8	4	4	3	5	7	10	30	12	2
chr19 VIT_219s0014g02170.1 IR (2306068	2306482) lambrusco	moscato	pinot	sangiovese	teroldego 2	2	2	2	4 (2305893	2306068)	(2306482	2306552) alicante	cabarnet	chardonnay	ansonica	kozma	lambrusco	moscato	pinot	sangiovese	teroldego 19	9	7	10	8	12	13	64	15	16
chr9 VIT_209s0002g05790.1 Alt-5' 5574814 alicante	ansonica	moscato	pinot	sangiovese	teroldego 2	2	2	1	2	3 5575076 alicante	cabarnet	chardonnay	ansonica	kozma	lambrusco	moscato	pinot	sangiovese	teroldego 55	49	28	54	27	91	101	76	134	66
chr9 VIT_209s0002g05790.1 Alt-3' 5574903 alicante	ansonica	lambrusco	moscato	pinot	sangiovese	teroldego 2	2	2	5	1	2	3 5574234 alicante	cabarnet	chardonnay	ansonica	kozma	lambrusco	moscato	pinot	sangiovese	teroldego 55	49	28	54	25	89	98	76	134	66
chr9 VIT_209s0002g05790.1 IR (5572869	5574059) lambrusco	pinot	sangiovese	teroldego 1	1	1	2 (5572732	5572869)	(5574059	5574234) alicante	cabarnet	chardonnay	ansonica	kozma	lambrusco	moscato	pinot	sangiovese	teroldego 95	91	42	70	44	98	88	85	132	77
chr9 VIT_209s0002g05790.1 IR (5574234	5575076) lambrusco	moscato	sangiovese 1	3	2 (5574059	5574234)	(5575076	5575157) alicante	cabarnet	chardonnay	ansonica	kozma	lambrusco	moscato	pinot	sangiovese	teroldego 53	49	28	52	25	89	96	75	132	63
chr19 VIT_219s0090g01290.1 Alt-5' 7364230 cabarnet	chardonnay	ansonica	lambrusco	sangiovese 1	1	1	2	1 7364212 alicante	cabarnet	chardonnay	ansonica	lambrusco	moscato	pinot	sangiovese	teroldego 2	2	3	1	3	5	16	15	17
chr19 VIT_219s0090g01290.1 IR (7349889	7350421) alicante	lambrusco	moscato	pinot	sangiovese	teroldego 2	8	12	4	6	1 (7349338	7349889)	(7350421	7350499) alicante	cabarnet	chardonnay	ansonica	kozma	lambrusco	moscato	pinot	sangiovese	teroldego 139	95	68	53	62	167	154	182	110	136
chr19 VIT_219s0090g01290.1 IR (7350499	7350580) cabarnet	ansonica	lambrusco	moscato	pinot	sangiovese 1	1	3	3	4	1 (7350421	7350499)	(7350580	7350848) alicante	cabarnet	chardonnay	ansonica	kozma	lambrusco	moscato	pinot	sangiovese	teroldego 181	98	82	56	82	197	182	203	158	170
chr19 VIT_219s0090g01290.1 IR (7351000	7351897) cabarnet	ansonica	lambrusco	moscato	pinot	sangiovese	teroldego 2	1	4	2	1	3	1 (7350925	7351000)	(7351897	7351982) alicante	cabarnet	chardonnay	ansonica	kozma	lambrusco	moscato	pinot	sangiovese	teroldego 134	95	67	76	46	153	155	184	139	156
chr19 VIT_219s0090g01290.1 IR (7351982	7352110) pinot	sangiovese	teroldego 1	2	1 (7351897	7351982)	(7352110	7352172) alicante	cabarnet	chardonnay	ansonica	kozma	lambrusco	moscato	pinot	sangiovese	teroldego 123	95	73	63	67	200	160	173	144	147
chr18 VIT_218s0001g13870.1 Alt-3' 11862859 cabarnet	moscato	sangiovese	teroldego 2	5	3	1 11866776 alicante	cabarnet	chardonnay	ansonica	kozma	lambrusco	moscato	pinot	sangiovese	teroldego 31	30	26	38	24	63	58	62	55	38
chr18 VIT_218s0001g13870.1 Alt-3' 11871308 alicante	cabarnet	chardonnay	kozma	lambrusco	moscato	pinot	sangiovese	teroldego 4	1	1	2	2	4	7	3	1 11870977 alicante	cabarnet	chardonnay	ansonica	kozma	lambrusco	moscato	pinot	sangiovese	teroldego 109	39	39	60	22	117	97	104	70	55
chr18 VIT_218s0001g13870.1 Alt-3' 11865625 cabarnet	ansonica	pinot	sangiovese	teroldego 2	2	1	1	1 11866776 alicante	cabarnet	chardonnay	ansonica	kozma	lambrusco	moscato	pinot	sangiovese	teroldego 31	30	26	38	24	63	58	62	55	38
chr18 VIT_218s0001g13870.1 Alt-5' 11865983 cabarnet	ansonica	lambrusco	moscato	sangiovese	teroldego 2	1	1	3	3	2 11862740 alicante	cabarnet	chardonnay	ansonica	kozma	lambrusco	moscato	pinot	sangiovese	teroldego 32	32	26	38	25	62	57	63	54	38
chr19 VIT_219s0085g01100.1 Alt-3' 23780891 alicante	cabarnet	chardonnay	ansonica	kozma	lambrusco	moscato	pinot	sangiovese	teroldego 34	44	29	38	12	38	74	70	48	38 23780894 alicante	cabarnet	chardonnay	ansonica	kozma	lambrusco	moscato	pinot	sangiovese	teroldego 19	24	17	18	9	24	40	34	50	19
chr19 VIT_219s0085g01100.1 ES (23784007	23784166)	(23784545	23784693) cabarnet	kozma	lambrusco	moscato	pinot	sangiovese	teroldego 5	2	4	4	3	8	1 (23784007	23784166)	(23784286	23784335)..(23784286	23784335)	(23784545	23784693) alicante	cabarnet	chardonnay	ansonica	kozma	lambrusco	moscato	pinot	sangiovese	teroldego..alicante	cabarnet	chardonnay	ansonica	kozma	lambrusco	moscato	pinot	sangiovese	teroldego 40	72	42	57	55	74	113	80	156	80..34	45
chr19 VIT_219s0085g01100.1 ES (23784286	23784335)	(23784797	23784998) cabarnet	chardonnay	ansonica	lambrusco	moscato	pinot	sangiovese	teroldego 3	2	1	4	3	4	3	2 (23784286	23784335)	(23784545	23784693)..(23784545	23784693)	(23784797	23784998) alicante	cabarnet	chardonnay	ansonica	kozma	lambrusco	moscato	pinot	sangiovese	teroldego..cabarnet	chardonnay	kozma	moscato	pinot	sangiovese 34	45	38	52	40	60	82	75	109	64..1	1	1	2
chr19 VIT_219s0085g01100.1 IR (23783916	23784007) cabarnet	lambrusco	moscato 1	1	1 (23783855	23783916)	(23784007	23784166) alicante	cabarnet	chardonnay	ansonica	kozma	lambrusco	moscato	pinot	sangiovese	teroldego 31	60	47	58	22	43	118	91	127	52
chr19 VIT_219s0085g01100.1 IR (23784693	23784797) alicante	cabarnet	chardonnay	ansonica	kozma	lambrusco	moscato	pinot	sangiovese	teroldego 3	8	7	13	1	25	48	33	43	35 (23784545	23784693)	(23784797	23784998) cabarnet	chardonnay	kozma	moscato	pinot	sangiovese 1	1	1	2	1	2
chr19 VIT_219s0085g01100.1 IR (23784166	23784286) cabarnet	ansonica	kozma	sangiovese 1	1	3	6 (23784007	23784166)	(23784286	23784335) alicante	cabarnet	chardonnay	ansonica	kozma	lambrusco	moscato	pinot	sangiovese	teroldego 40	72	42	57	55	74	113	80	156	80
chr6 VIT_206s0009g01810.1 Alt-5' 13868415 kozma	lambrusco	pinot	sangiovese	teroldego 1	1	1	5	2 13868638 alicante	cabarnet	ansonica	kozma	lambrusco	moscato	pinot	sangiovese	teroldego 5	9	4	8	9	8	27	10	7
chr6 VIT_206s0009g01810.1 IR (13867810	13868638) chardonnay	pinot	sangiovese 1	1	1 (13867674	13867810)	(13868638	13868773) alicante	cabarnet	ansonica	kozma	lambrusco	moscato	pinot	sangiovese	teroldego 5	9	4	7	9	8	24	9	7
chr6 VIT_206s0009g01810.1 IR (13867327	13867463) cabarnet	kozma	sangiovese	teroldego 1	1	1	1 (13866591	13867327)	(13867463	13867586) alicante	cabarnet	chardonnay	ansonica	kozma	lambrusco	moscato	pinot	sangiovese	teroldego 11	12	4	5	1	20	12	30	17	8
chr6 VIT_206s0009g01810.1 IR (13867586	13867674) alicante	cabarnet	chardonnay	ansonica	kozma	lambrusco	pinot	sangiovese	teroldego 2	1	1	1	1	1	3	7	1 (13867463	13867586)	(13867674	13867810) alicante	cabarnet	chardonnay	ansonica	kozma	lambrusco	moscato	pinot	sangiovese	teroldego 5	6	9	6	3	11	9	34	13	8
chr2 VIT_202s0012g00090.1 IR (5712801	5713490) alicante	cabarnet	chardonnay	ansonica	lambrusco	moscato	pinot	sangiovese	teroldego 1	4	1	4	5	6	9	7	10 (5712543	5712801)	(5713490	5714615) alicante	cabarnet	chardonnay	ansonica	kozma	lambrusco	moscato	pinot	sangiovese	teroldego 48	138	95	109	52	55	165	99	183	102
chr2 VIT_202s0012g00090.1 IR (5710100	5712543) alicante	cabarnet	chardonnay	ansonica	kozma	lambrusco	moscato	pinot	sangiovese	teroldego 1	1	1	3	1	1	1	2	4	1 (5708379	5710100)	(5712543	5712801) alicante	cabarnet	chardonnay	ansonica	kozma	lambrusco	moscato	pinot	sangiovese	teroldego 61	81	85	126	41	80	222	155	199	168
chr1 VIT_201s0150g00460.1 IR (22826463	22826568) alicante	ansonica	lambrusco	moscato	pinot	teroldego 1	9	7	24	3	8 (22826079	22826463)	(22826568	22826761) alicante	chardonnay	ansonica	lambrusco	moscato	pinot	teroldego 2	2	87	11	174	19	12
chr6 VIT_206s0004g00560.1 Alt-3' 741461 cabarnet	kozma	moscato 1	1	2 742425 alicante	cabarnet	chardonnay	ansonica	kozma	lambrusco	moscato	pinot	sangiovese	teroldego 32	27	11	13	12	39	28	37	54	20
chr6 VIT_206s0004g00560.1 ES (739097	739164)	(740447	740520) cabarnet	kozma	moscato	sangiovese 1	1	1	4 (739097	739164)	(740308	740358)..(740308	740358)	(740447	740520) alicante	cabarnet	chardonnay	ansonica	kozma	lambrusco	moscato	pinot	sangiovese	teroldego..alicante	cabarnet	chardonnay	ansonica	kozma	lambrusco	moscato	pinot	sangiovese	teroldego 15	22	5	6	11	28	22	21	27	22..16	15	8	9	8	33	22	18
chr6 VIT_206s0004g00560.1 IR (742652	742854) alicante	cabarnet	ansonica	lambrusco	pinot	sangiovese 1	1	1	2	1	1 (742576	742652)	(742854	743045) alicante	cabarnet	chardonnay	ansonica	kozma	lambrusco	moscato	pinot	sangiovese	teroldego 33	33	11	16	20	63	41	32	60	26
chr14 VIT_214s0066g02030.1 Antisense 28293349 cabarnet	lambrusco	moscato	pinot	teroldego 3	1	2	2	1 28293351 cabarnet	chardonnay	ansonica	lambrusco	moscato	pinot	sangiovese	teroldego 2	1	6	4	3	9	3	5
chr14 VIT_214s0066g02030.1 Alt-3' 28295528 cabarnet	pinot	sangiovese 4	1	1 28297693 alicante	cabarnet	chardonnay	ansonica	kozma	lambrusco	moscato	pinot	sangiovese	teroldego 5	2	2	4	2	9	8	6	11	2
chr14 VIT_214s0066g02030.1 Alt-5' 28294735 cabarnet	ansonica	moscato	pinot	sangiovese	teroldego 4	1	1	1	1	1 28294391 alicante	cabarnet	chardonnay	ansonica	kozma	lambrusco	moscato	pinot	sangiovese	teroldego 5	2	2	4	2	9	8	6	11	2
chr14 VIT_214s0066g02030.1 IR (28293351	28293745) alicante	cabarnet	chardonnay	ansonica	kozma	lambrusco	moscato	pinot	sangiovese	teroldego 14	8	4	10	6	26	27	29	32	17 (28291630	28293351)	(28293745	28294391) cabarnet	chardonnay	ansonica	lambrusco	moscato	pinot	sangiovese	teroldego 2	1	6	4	3	9	3	5
chr9 VIT_209s0002g04700.1 Alt-5' 4258416 alicante	lambrusco	moscato	teroldego 1	1	1	1 4256634 alicante	cabarnet	chardonnay	ansonica	kozma	lambrusco	moscato	pinot	sangiovese	teroldego 8	11	3	7	4	12	13	9	6	7
chr9 VIT_209s0002g04700.1 IR (4256206	4256634) cabarnet	kozma	moscato	sangiovese 1	1	1	1 (4256140	4256206)	(4256634	4258444) alicante	cabarnet	chardonnay	ansonica	kozma	lambrusco	moscato	pinot	sangiovese	teroldego 8	11	3	7	4	12	13	9	6	7
chr17 VIT_217s0000g06650.1 IR (7211153	7211367) ansonica	moscato	sangiovese 1	2	2 (7210573	7211153)	(7211367	7211499) alicante	cabarnet	chardonnay	ansonica	kozma	lambrusco	moscato	pinot	sangiovese	teroldego 23	12	19	42	11	27	35	48	43	36
chr17 VIT_217s0000g06650.1 IR (7215722	7216033) moscato	sangiovese	teroldego 1	1	1 (7215405	7215722)	(7216033	7216317) alicante	cabarnet	chardonnay	ansonica	kozma	lambrusco	moscato	pinot	sangiovese	teroldego 20	4	22	35	9	24	25	35	37	35
chr6 VIT_206s0004g00240.1 Antisense 369090 alicante	cabarnet	ansonica	lambrusco	moscato	sangiovese 1	5	2	3	2	4 369091 alicante	cabarnet	chardonnay	ansonica	kozma	lambrusco	moscato	pinot	sangiovese	teroldego 115	47	38	59	21	132	164	75	106	125
chr6 VIT_206s0004g00240.1 Antisense 370270 alicante	cabarnet	ansonica	lambrusco	moscato	sangiovese 1	5	2	3	2	4 370263 alicante	cabarnet	chardonnay	ansonica	kozma	lambrusco	moscato	pinot	sangiovese	teroldego 115	47	38	59	21	132	164	73	106	124
chr6 VIT_206s0004g00240.1 IR (372891	372983) cabarnet	chardonnay	lambrusco	moscato	sangiovese	teroldego 1	1	1	1	1	1 (372814	372891)	(372983	373054) alicante	cabarnet	chardonnay	ansonica	kozma	lambrusco	moscato	pinot	sangiovese	teroldego 232	81	114	105	52	253	236	146	250	148
chr6 VIT_206s0004g00240.1 IR (373691	374229) chardonnay	kozma	lambrusco	pinot	sangiovese	teroldego 3	1	2	1	4	2 (373599	373691)	(374229	374352) alicante	cabarnet	chardonnay	ansonica	kozma	lambrusco	moscato	pinot	sangiovese	teroldego 315	144	174	116	94	278	240	177	231	136
chr6 VIT_206s0004g00240.1 IR (374352	374461) alicante	ansonica	lambrusco	moscato	sangiovese 3	1	1	2	1 (374229	374352)	(374461	374820) alicante	cabarnet	chardonnay	ansonica	kozma	lambrusco	moscato	pinot	sangiovese	teroldego 272	92	112	85	81	208	181	145	185	110
chr6 VIT_206s0004g00240.1 IR (373268	373426) alicante	lambrusco	pinot	sangiovese 1	1	2	1 (373164	373268)	(373426	373518) alicante	cabarnet	chardonnay	ansonica	kozma	lambrusco	moscato	pinot	sangiovese	teroldego 286	121	153	109	72	239	240	147	264	139
chr6 VIT_206s0004g00240.1 IR (372719	372814) lambrusco	pinot	sangiovese 1	1	2 (372550	372719)	(372814	372891) alicante	cabarnet	chardonnay	ansonica	kozma	lambrusco	moscato	pinot	sangiovese	teroldego 236	62	69	99	44	230	196	142	209	127
chrUn VIT_200s1034g00010.1 IR (37529809	37529887) alicante	ansonica	lambrusco	pinot	sangiovese	teroldego 1	1	1	1	1	1 (37529746	37529809)	(37529887	37529956) alicante	cabarnet	chardonnay	ansonica	kozma	lambrusco	moscato	pinot	sangiovese	teroldego 50	42	29	29	20	81	75	65	90	40
chr9 VIT_209s0002g07860.1 IR (8309399	8309874) alicante	cabarnet	chardonnay	pinot	sangiovese	teroldego 1	6	4	5	3	1 (8308433	8309399)	(8309874	8310095) alicante	cabarnet	chardonnay	ansonica	kozma	lambrusco	moscato	pinot	sangiovese	teroldego 20	34	34	35	28	30	36	59	108	34
chr9 VIT_209s0002g07860.1 IR (8310095	8310191) cabarnet	chardonnay	ansonica	moscato 1	2	1	1 (8309874	8310095)	(8310191	8310345) alicante	cabarnet	chardonnay	ansonica	kozma	lambrusco	moscato	pinot	sangiovese	teroldego 24	40	25	41	25	33	40	64	84	36
chr8 VIT_208s0007g08970.1 Alt-3' 22312846 ansonica	lambrusco	sangiovese 2	2	2 22312642 alicante	cabarnet	chardonnay	ansonica	kozma	lambrusco	moscato	pinot	sangiovese	teroldego 16	7	7	22	1	23	19	31	20	10
chr8 VIT_208s0007g08970.1 ES (22311317	22311545)	(22314211	22314773) alicante	cabarnet	ansonica	lambrusco	moscato	pinot	sangiovese	teroldego 2	3	2	3	1	3	11	1 (22311317	22311545)	(22312539	22312642)..(22312539	22312642)	(22314211	22314773) alicante	cabarnet	chardonnay	ansonica	kozma	lambrusco	moscato	pinot	sangiovese	teroldego..alicante	cabarnet	chardonnay	ansonica	kozma	lambrusco	moscato	pinot	sangiovese	teroldego 9	8	4	19	5	26	33	22	13
chr8 VIT_208s0007g08970.1 IR (22312642	22314211) alicante	cabarnet	chardonnay	kozma	lambrusco	pinot	sangiovese 3	1	1	1	1	1	2 (22312539	22312642)	(22314211	22314773) alicante	cabarnet	chardonnay	ansonica	kozma	lambrusco	moscato	pinot	sangiovese	teroldego 16	7	7	22	1	23	19	31	20	10
chrUn VIT_200s1231g00010.1 Antisense 37997345 chardonnay	ansonica	lambrusco	moscato	sangiovese 1	1	1	1	1 37997673 alicante	cabarnet	chardonnay	ansonica	kozma	lambrusco	moscato	pinot	sangiovese	teroldego 41	9	25	34	14	48	46	33	50	29
chrUn VIT_200s1231g00010.1 Antisense 37995832 chardonnay	moscato	sangiovese 1	2	5 37996437 alicante	cabarnet	chardonnay	ansonica	kozma	lambrusco	moscato	pinot	sangiovese	teroldego 31	15	12	30	7	37	57	42	39	20
chrUn VIT_200s1231g00010.1 Antisense 37997519 alicante	cabarnet	chardonnay	ansonica	kozma	lambrusco	moscato	pinot	sangiovese	teroldego 8	4	6	5	5	9	16	10	14	11 37996672 alicante	cabarnet	chardonnay	ansonica	kozma	lambrusco	moscato	pinot	sangiovese	teroldego 39	10	24	37	16	50	47	35	57	30
chrUn VIT_200s1231g00010.1 Antisense 37997649 alicante	cabarnet	chardonnay	ansonica	kozma	lambrusco	moscato	pinot	sangiovese	teroldego 6	5	4	8	7	10	16	12	19	12 37997673 alicante	cabarnet	chardonnay	ansonica	kozma	lambrusco	moscato	pinot	sangiovese	teroldego 41	9	25	34	14	48	46	33	50	29
chrUn VIT_200s1231g00010.1 Antisense 37995041 alicante	lambrusco	moscato	teroldego 3	3	5	2 37996437 alicante	cabarnet	chardonnay	ansonica	kozma	lambrusco	moscato	pinot	sangiovese	teroldego 31	15	12	30	7	37	57	42	39	20
chrUn VIT_200s1231g00010.1 Antisense 37998585 alicante	ansonica	teroldego 3	1	2 37998617 alicante	cabarnet	chardonnay	ansonica	kozma	lambrusco	moscato	pinot	sangiovese	teroldego 21	18	11	31	16	41	51	38	39	27
chrUn VIT_200s1231g00010.1 Antisense 37995386 alicante	lambrusco	pinot 1	1	2 37996437 alicante	cabarnet	chardonnay	ansonica	kozma	lambrusco	moscato	pinot	sangiovese	teroldego 31	15	12	30	7	37	57	42	39	20
chrUn VIT_200s1231g00010.1 IR (37998617	37998954) ansonica	pinot	sangiovese	teroldego 1	3	1	3 (37998438	37998617)	(37998954	38000720) alicante	cabarnet	chardonnay	ansonica	kozma	lambrusco	moscato	pinot	sangiovese	teroldego 21	18	10	31	16	41	51	38	39	27
chrUn VIT_200s1231g00010.1 IR (37996672	37997673) ansonica	pinot	sangiovese 2	1	1 (37996524	37996672)	(37997673	37997766) alicante	cabarnet	chardonnay	ansonica	kozma	lambrusco	moscato	pinot	sangiovese	teroldego 38	9	22	29	14	46	42	31	50	27
chrUn VIT_200s1231g00010.1 IR (37996437	37996524) alicante	cabarnet	chardonnay	moscato	pinot	sangiovese	teroldego 2	2	1	1	3	3	2 (37994920	37996437)	(37996524	37996672) alicante	cabarnet	chardonnay	ansonica	kozma	lambrusco	moscato	pinot	sangiovese	teroldego 31	15	12	30	7	37	57	41	39	20
chr6 VIT_206s0004g04730.1 Alt-3' 5667013 alicante	kozma	lambrusco	moscato	pinot	teroldego 1	1	4	1	1	1 5667021 alicante	cabarnet	chardonnay	ansonica	kozma	lambrusco	moscato	pinot	sangiovese	teroldego 360	86	34	177	50	445	413	493	318	415
chr5 VIT_205s0094g00890.1 Alt-3' 24216080 alicante	cabarnet	chardonnay	ansonica	moscato	pinot	sangiovese 2	3	1	1	1	2	2 24216043 alicante	cabarnet	chardonnay	ansonica	kozma	lambrusco	moscato	pinot	sangiovese	teroldego 16	10	6	17	13	11	16	22	20	14
chr5 VIT_205s0094g00890.1 Antisense 24211781 chardonnay	lambrusco	teroldego 1	1	1 24211778 alicante	cabarnet	chardonnay	ansonica	kozma	lambrusco	moscato	pinot	sangiovese	teroldego 10	15	8	19	8	25	30	47	37	24
chr5 VIT_205s0094g00890.1 ES (24211778	24211937)	(24213006	24213222) chardonnay	lambrusco	sangiovese 1	1	1 (24211778	24211937)	(24212174	24212255)..(24212174	24212255)	(24213006	24213222) alicante	cabarnet	chardonnay	ansonica	kozma	lambrusco	moscato	pinot	sangiovese	teroldego..alicante	cabarnet	chardonnay	ansonica	kozma	lambrusco	moscato	pinot	sangiovese	teroldego 15	22	12	22	13	27	24	39	31	21..15	12	3	16	11	23	23	30	23	14
chr7 VIT_207s0031g03160.1 Alt-5' 19978304 alicante	moscato	sangiovese 7	1	1 19975127 alicante	cabarnet	chardonnay	ansonica	kozma	lambrusco	moscato	pinot	sangiovese	teroldego 44	28	12	30	20	56	74	65	75	47
chr7 VIT_207s0031g03160.1 Alt-3' 19984514 moscato	pinot	sangiovese 2	1	1 19984487 alicante	cabarnet	chardonnay	ansonica	kozma	lambrusco	moscato	pinot	sangiovese	teroldego 30	15	9	28	7	51	50	64	48	34
chr7 VIT_207s0031g03160.1 Alt-5' 19978894 alicante	cabarnet	chardonnay	ansonica	kozma	lambrusco	moscato	pinot	sangiovese	teroldego 50	22	32	33	16	46	51	49	46	36 19978886 alicante	cabarnet	chardonnay	ansonica	kozma	lambrusco	moscato	pinot	sangiovese	teroldego 15	7	7	1	4	4	15	3	12	4
chr7 VIT_207s0031g03160.1 Alt-3' 19981142 chardonnay	ansonica	lambrusco	moscato	pinot	sangiovese 4	1	1	8	2	3 19983707 alicante	cabarnet	chardonnay	ansonica	kozma	lambrusco	moscato	pinot	sangiovese	teroldego 51	22	20	33	22	37	34	57	41	21
chr7 VIT_207s0031g03160.1 IR (19986218	19986331) alicante	ansonica	kozma	lambrusco	pinot 2	1	1	1	4 (19986129	19986218)	(19986331	19986857) alicante	cabarnet	chardonnay	ansonica	kozma	lambrusco	moscato	pinot	sangiovese	teroldego 54	31	33	37	22	53	63	53	53	39
chr8 VIT_208s0007g06300.1 ES (20076450	20076593)	(20077860	20078033) alicante	ansonica	moscato	sangiovese	teroldego 2	5	1	2	3 (20076450	20076593)	(20076819	20076939)..(20076819	20076939)	(20077860	20078033) alicante	cabarnet	chardonnay	ansonica	kozma	lambrusco	moscato	pinot	sangiovese	teroldego..alicante	cabarnet	chardonnay	ansonica	kozma	lambrusco	moscato	pinot	sangiovese	teroldego 26	26	16	15	9	49	28	31	33	33..10	10	12	13	5	30
chr8 VIT_208s0007g06300.1 IR (20073877	20075038) ansonica	kozma	sangiovese 1	1	2 (20073250	20073877)	(20075038	20075113) alicante	cabarnet	chardonnay	ansonica	kozma	lambrusco	moscato	pinot	sangiovese	teroldego 11	15	8	9	4	42	38	31	42	34
chr8 VIT_208s0007g06300.1 IR (20076939	20077860) alicante	kozma	lambrusco 1	1	1 (20076819	20076939)	(20077860	20078033) alicante	cabarnet	chardonnay	ansonica	kozma	lambrusco	moscato	pinot	sangiovese	teroldego 10	10	12	13	5	30	21	26	23	18
chr8 VIT_208s0007g06300.1 IR (20076593	20076819) alicante	lambrusco	pinot 1	1	1 (20076450	20076593)	(20076819	20076939) alicante	cabarnet	chardonnay	ansonica	kozma	lambrusco	moscato	pinot	sangiovese	teroldego 26	26	16	15	9	49	28	31	33	33
chr13 VIT_213s0019g04590.1 Antisense 6024546 alicante	cabarnet	kozma	lambrusco	moscato	pinot	sangiovese 2	1	1	2	1	2	1 6024548 alicante	cabarnet	chardonnay	ansonica	kozma	lambrusco	moscato	pinot	sangiovese	teroldego 70	57	26	39	33	69	70	70	61	55
chr13 VIT_213s0019g04590.1 Alt-3' 6029851 alicante	cabarnet	chardonnay	ansonica	kozma	lambrusco	moscato	pinot	sangiovese	teroldego 39	22	22	27	16	53	77	43	48	34 6029843 alicante	cabarnet	chardonnay	ansonica	kozma	lambrusco	moscato	pinot	sangiovese	teroldego 7	12	2	8	1	16	17	19	16	3
chr13 VIT_213s0019g04590.1 Alt-3' 6029894 lambrusco	moscato	pinot	sangiovese	teroldego 1	2	2	3	1 6029843 alicante	cabarnet	chardonnay	ansonica	kozma	lambrusco	moscato	pinot	sangiovese	teroldego 7	12	2	8	1	16	17	19	16	3
chr13 VIT_213s0019g04590.1 Alt-3' 6029897 cabarnet	lambrusco	sangiovese	teroldego 2	1	3	1 6029843 alicante	cabarnet	chardonnay	ansonica	kozma	lambrusco	moscato	pinot	sangiovese	teroldego 7	12	2	8	1	16	17	19	16	3
chr13 VIT_213s0019g04590.1 Antisense 6025041 alicante	cabarnet	kozma	lambrusco	moscato	pinot	sangiovese 2	1	1	2	1	2	1 6025039 alicante	cabarnet	chardonnay	ansonica	kozma	lambrusco	moscato	pinot	sangiovese	teroldego 70	57	26	39	33	69	70	70	61	55
chr13 VIT_213s0019g04590.1 IR (6024068	6024210) alicante	cabarnet	lambrusco 2	1	1 (6023857	6024068)	(6024210	6024272) alicante	cabarnet	chardonnay	ansonica	kozma	lambrusco	moscato	pinot	sangiovese	teroldego 84	60	44	54	37	94	94	97	81	49
chr13 VIT_213s0019g04590.1 IR (6024548	6025039) lambrusco	moscato	sangiovese	teroldego 5	1	2	1 (6024438	6024548)	(6025039	6025113) alicante	cabarnet	chardonnay	ansonica	kozma	lambrusco	moscato	pinot	sangiovese	teroldego 70	57	26	39	33	69	70	70	61	55
chr13 VIT_213s0019g04590.1 IR (6029361	6029843) alicante	cabarnet	ansonica	kozma	lambrusco	moscato	pinot	sangiovese	teroldego 2	1	1	1	4	7	2	4	1 (6029196	6029361)	(6029843	6031475) alicante	cabarnet	chardonnay	ansonica	kozma	lambrusco	moscato	pinot	sangiovese	teroldego 7	12	2	8	1	16	17	19	16	3
chr13 VIT_213s0019g04590.1 IR (6028147	6029196) alicante	lambrusco	moscato	pinot	sangiovese	teroldego 2	2	4	1	1	1 (6028013	6028147)	(6029196	6029361) alicante	cabarnet	chardonnay	ansonica	kozma	lambrusco	moscato	pinot	sangiovese	teroldego 102	63	55	37	48	116	123	130	84	70
chr13 VIT_213s0019g04590.1 IR (6027472	6028013) alicante	cabarnet	lambrusco	moscato	sangiovese	teroldego 1	1	1	1	2	1 (6027374	6027472)	(6028013	6028147) alicante	cabarnet	chardonnay	ansonica	kozma	lambrusco	moscato	pinot	sangiovese	teroldego 36	24	19	23	22	82	101	70	54	42
chr15 VIT_215s0046g01220.1 IR (18244408	18245384) chardonnay	moscato	teroldego 1	1	1 (18244171	18244408)	(18245384	18246379) alicante	cabarnet	chardonnay	ansonica	kozma	lambrusco	moscato	pinot	sangiovese	teroldego 243	99	124	245	58	399	504	396	376	219
chr14 VIT_214s0219g00170.1 Alt-3' 26430151 alicante	moscato	pinot 1	1	1 26430440 alicante	cabarnet	chardonnay	ansonica	kozma	lambrusco	moscato	pinot	sangiovese	teroldego 59	42	29	29	15	61	42	65	77	54
chr14 VIT_214s0219g00170.1 Alt-5' 26430257 alicante	moscato	pinot 1	2	1 26430108 alicante	cabarnet	chardonnay	ansonica	kozma	lambrusco	moscato	pinot	sangiovese	teroldego 29	19	6	26	6	53	41	63	71	53
chr14 VIT_214s0219g00170.1 Alt-3' 26427512 ansonica	moscato	sangiovese 3	2	1 26427869 alicante	cabarnet	chardonnay	ansonica	kozma	lambrusco	moscato	pinot	sangiovese	teroldego 46	28	14	34	13	65	56	64	60	36
chr14 VIT_214s0219g00170.1 ES (26430108	26430440)	(26433578	26433634) alicante	cabarnet	chardonnay	ansonica	kozma	lambrusco	moscato	pinot	sangiovese	teroldego 6	5	2	3	1	2	3	2	10	1 (26430108	26430440)	(26430597	26430713)..(26430597	26430713)	(26433578	26433634) alicante	cabarnet	chardonnay	ansonica	kozma	lambrusco	moscato	pinot	sangiovese	teroldego..alicante	cabarnet	chardonnay	ansonica	kozma	lambrusco	moscato	pinot	sangiovese	teroldego 53	37	27	26	14
chr14 VIT_214s0219g00170.1 IR (26433634	26433705) alicante	kozma	pinot	sangiovese	teroldego 2	1	1	2	1 (26433578	26433634)	(26433705	26434134) alicante	cabarnet	chardonnay	ansonica	kozma	lambrusco	moscato	pinot	sangiovese	teroldego 67	36	29	56	30	84	57	68	104	70
chr14 VIT_214s0219g00170.1 IRc (26430108	26430151)	(26430257	26430440) alicante	moscato	pinot 1	1	1 (26430108	26430440) alicante	cabarnet	chardonnay	ansonica	kozma	lambrusco	moscato	pinot	sangiovese	teroldego 26	6	6	13	4	46	38	33	45	34
chr11 VIT_211s0016g05760.1 Alt-5' 5273955 cabarnet	chardonnay	ansonica	kozma	moscato	pinot 2	1	1	1	2	6 5273988 alicante	cabarnet	chardonnay	ansonica	kozma	lambrusco	moscato	pinot	sangiovese	teroldego 13	3	8	7	5	20	32	17	17	11
chr11 VIT_211s0016g05760.1 Alt-3' 5272932 moscato	sangiovese	teroldego 2	8	1 5273875 alicante	cabarnet	chardonnay	ansonica	kozma	lambrusco	moscato	pinot	sangiovese	teroldego 8	3	10	9	6	16	40	22	21	15
chr11 VIT_211s0016g05760.1 Alt-3' 5269310 alicante	cabarnet	chardonnay	ansonica	lambrusco	moscato	pinot	sangiovese	teroldego 1	2	1	6	2	12	3	10	4 5269315 alicante	cabarnet	chardonnay	ansonica	lambrusco	moscato	pinot	sangiovese	teroldego 4	2	1	3	4	9	5	12	3
chr11 VIT_211s0016g05760.1 IR (5272619	5272704) cabarnet	kozma	moscato	pinot	sangiovese 3	1	1	3	3 (5272544	5272619)	(5272704	5272830) alicante	cabarnet	chardonnay	ansonica	kozma	lambrusco	moscato	pinot	sangiovese	teroldego 22	15	5	7	6	20	20	5	19	17
chr11 VIT_211s0016g05760.1 IR (5272830	5273875) cabarnet	sangiovese	teroldego 1	2	1 (5272704	5272830)	(5273875	5273988) alicante	cabarnet	chardonnay	ansonica	kozma	lambrusco	moscato	pinot	sangiovese	teroldego 8	3	10	9	5	16	40	21	21	15
chr18 VIT_218s0001g12090.1 Alt-3' 10291818 alicante	chardonnay	ansonica	kozma	lambrusco	moscato	pinot	sangiovese	teroldego 11	4	4	2	10	13	16	7	7 10291854 cabarnet	chardonnay	lambrusco	sangiovese	teroldego 1	1	3	1	1
chr14 VIT_214s0030g00440.1 Alt-5' 4295951 alicante	cabarnet	chardonnay	ansonica	lambrusco	moscato	pinot	sangiovese	teroldego 11	1	4	7	15	8	6	2	9 4295855 alicante	cabarnet	chardonnay	ansonica	kozma	lambrusco	moscato	pinot	sangiovese	teroldego 34	12	28	10	6	36	25	31	10	16
chr14 VIT_214s0030g00440.1 Alt-5' 4295418 alicante	ansonica	kozma	moscato	pinot 3	1	1	1	1 4295855 alicante	cabarnet	chardonnay	ansonica	kozma	lambrusco	moscato	pinot	sangiovese	teroldego 34	12	28	10	6	36	25	31	10	16
chr14 VIT_214s0030g00440.1 IR (4294326	4295855) alicante	cabarnet	chardonnay	ansonica	kozma	lambrusco	moscato	pinot	sangiovese	teroldego 4	3	4	5	3	14	8	6	8	9 (4293572	4294326)	(4295855	4296832) alicante	cabarnet	chardonnay	ansonica	kozma	lambrusco	moscato	pinot	sangiovese	teroldego 34	12	27	10	6	36	25	31	10	16
chr4 VIT_204s0044g00980.1 IR (22277593	22277669) cabarnet	ansonica	lambrusco	moscato	pinot	sangiovese 5	2	9	1	2	2 (22277502	22277593)	(22277669	22277746) alicante	cabarnet	chardonnay	ansonica	kozma	lambrusco	moscato	pinot	sangiovese	teroldego 30	12	6	11	9	46	43	33	29	27
chr19 VIT_219s0014g02470.1 Alt-5' 2551734 chardonnay	pinot	sangiovese 3	3	5 2551965 alicante	cabarnet	chardonnay	ansonica	kozma	lambrusco	moscato	pinot	sangiovese	teroldego 28	16	12	19	12	45	44	42	56	42
chr5 VIT_205s0062g00020.1 Alt-3' 17991181 kozma	lambrusco	moscato	pinot	teroldego 1	2	1	2	1 17993106 alicante	cabarnet	chardonnay	ansonica	kozma	lambrusco	moscato	pinot	sangiovese	teroldego 16	11	2	5	2	26	23	21	18	15
chr5 VIT_205s0062g00020.1 Alt-3' 17991666 alicante	ansonica	lambrusco	moscato	pinot	sangiovese 2	1	3	1	1	1 17993106 alicante	cabarnet	chardonnay	ansonica	kozma	lambrusco	moscato	pinot	sangiovese	teroldego 16	11	2	5	2	26	23	21	18	15
chr4 VIT_204s0008g04950.1 Alt-5' 4441075 chardonnay	lambrusco	moscato	pinot	sangiovese	teroldego 2	1	7	3	2	1 4440723 alicante	cabarnet	chardonnay	ansonica	kozma	lambrusco	moscato	pinot	sangiovese	teroldego 7	5	11	13	2	18	17	16	10	10
chr4 VIT_204s0008g04950.1 Alt-3' 4440987 chardonnay	lambrusco	moscato	pinot	sangiovese	teroldego 2	1	7	3	2	1 4441192 alicante	cabarnet	chardonnay	ansonica	kozma	lambrusco	moscato	pinot	sangiovese	teroldego 23	21	27	21	28	12	25	31	13	15
chr4 VIT_204s0008g04950.1 IRc (4440723	4440987)	(4441075	4441192) chardonnay	lambrusco	moscato	pinot	sangiovese	teroldego 2	1	7	3	2	1 (4440723	4441192) alicante	cabarnet	chardonnay	ansonica	kozma	lambrusco	moscato	pinot	sangiovese	teroldego 6	7	6	6	4	8	26	12	11	6
chr4 VIT_204s0008g05850.1 Alt-3' 5461313 alicante	cabarnet	chardonnay	ansonica	kozma	lambrusco	moscato	pinot	sangiovese	teroldego 18	13	9	21	7	46	85	32	57	39 5460861 alicante	cabarnet	chardonnay	ansonica	kozma	lambrusco	moscato	pinot	sangiovese	teroldego 3	9	2	5	2	8	16	7	18	11
chr4 VIT_204s0008g05850.1 IR (5460861	5461413) alicante	cabarnet	chardonnay	ansonica	kozma	lambrusco	moscato	pinot	sangiovese	teroldego 6	2	1	8	1	29	43	23	42	18 (5459720	5460861)	(5461413	5461522) alicante	cabarnet	chardonnay	ansonica	kozma	lambrusco	moscato	pinot	sangiovese	teroldego 3	9	2	5	2	8	16	7	18	11
chr18 VIT_218s0001g06330.1 Alt-3' 4743531 alicante	cabarnet	chardonnay	ansonica	kozma	lambrusco	moscato	pinot	sangiovese	teroldego 40	30	9	11	18	64	80	60	49	29 4743693 alicante	cabarnet	chardonnay	ansonica	kozma	lambrusco	moscato	pinot	sangiovese	teroldego 166	100	72	109	55	255	236	282	241	186
chr18 VIT_218s0001g06330.1 IR (4743202	4743693) ansonica	kozma	lambrusco	sangiovese	teroldego 1	1	3	5	2 (4742121	4743202)	(4743693	4743815) alicante	cabarnet	chardonnay	ansonica	kozma	lambrusco	moscato	pinot	sangiovese	teroldego 166	100	71	109	55	255	236	282	241	186
chr18 VIT_218s0001g06330.1 IR (4744400	4744499) cabarnet	moscato	teroldego 1	1	1 (4744284	4744400)	(4744499	4746260) alicante	cabarnet	chardonnay	ansonica	kozma	lambrusco	moscato	pinot	sangiovese	teroldego 393	383	315	320	256	710	669	742	669	453
chr2 VIT_202s0025g03460.1 Alt-3' 2970625 alicante	cabarnet	kozma	sangiovese	teroldego 1	2	1	1	6 2970134 alicante	cabarnet	chardonnay	ansonica	kozma	lambrusco	moscato	pinot	sangiovese	teroldego 31	23	29	34	12	39	36	60	37	40
chr2 VIT_202s0025g03460.1 Alt-3' 2968586 chardonnay	lambrusco	pinot 1	2	1 2967864 alicante	cabarnet	chardonnay	ansonica	kozma	lambrusco	moscato	pinot	sangiovese	teroldego 27	15	14	26	9	48	29	59	49	26
chr2 VIT_202s0025g03460.1 Alt-5' 2970573 ansonica	pinot	teroldego 1	2	8 2970785 alicante	cabarnet	chardonnay	ansonica	kozma	lambrusco	moscato	pinot	sangiovese	teroldego 32	25	29	33	13	39	36	58	38	38
chr2 VIT_202s0025g03460.1 Alt-3' 2967505 alicante	cabarnet	chardonnay	ansonica	kozma	lambrusco	moscato	pinot	sangiovese	teroldego 29	21	13	27	14	49	25	49	51	24 2967501 alicante	cabarnet	ansonica	lambrusco	moscato	pinot 1	3	2	1	2	1
chr2 VIT_202s0025g03460.1 IR (2967501	2967820) alicante	cabarnet	chardonnay	ansonica	kozma	lambrusco	moscato	pinot	sangiovese	teroldego 1	3	1	1	2	2	1	1	3	1 (2967215	2967501)	(2967820	2967864) alicante	cabarnet	ansonica	lambrusco	moscato	pinot 1	3	2	1	2	1
chr2 VIT_202s0025g02420.1 IR (2127053	2127138) chardonnay	kozma	lambrusco	sangiovese	teroldego 2	1	2	2	1 (2126885	2127053)	(2127138	2127282) alicante	cabarnet	chardonnay	ansonica	kozma	lambrusco	moscato	pinot	sangiovese	teroldego 67	52	96	103	36	208	166	143	142	78
chr2 VIT_202s0025g02420.1 IR (2124335	2124575) alicante	cabarnet	chardonnay	ansonica	kozma	lambrusco	moscato	pinot	sangiovese	teroldego 5	1	3	11	1	11	3	3	8	2 (2123942	2124335)	(2124575	2124683) alicante	cabarnet	chardonnay	ansonica	kozma	lambrusco	moscato	pinot	sangiovese	teroldego 86	94	103	178	60	233	213	191	146	80
chr2 VIT_202s0025g02420.1 IR (2124683	2124925) alicante	chardonnay	ansonica	lambrusco	moscato	pinot 1	2	5	1	2	3 (2124575	2124683)	(2124925	2125140) alicante	cabarnet	chardonnay	ansonica	kozma	lambrusco	moscato	pinot	sangiovese	teroldego 50	45	59	101	26	174	147	159	125	69
chr2 VIT_202s0025g02420.1 IR (2127282	2128137) cabarnet	chardonnay	ansonica	lambrusco	moscato	pinot	sangiovese	teroldego 1	1	9	5	13	2	10	1 (2127138	2127282)	(2128137	2128405) alicante	cabarnet	chardonnay	ansonica	kozma	lambrusco	moscato	pinot	sangiovese	teroldego 45	56	77	110	25	149	167	125	122	83
chr2 VIT_202s0025g02420.1 IR (2126523	2126885) alicante	lambrusco	pinot 1	4	2 (2126253	2126523)	(2126885	2127053) alicante	cabarnet	chardonnay	ansonica	kozma	lambrusco	moscato	pinot	sangiovese	teroldego 48	55	51	109	19	142	168	119	161	71
chr2 VIT_202s0025g02420.1 IR (2125140	2125253) ansonica	moscato	pinot	sangiovese 1	3	1	3 (2124925	2125140)	(2125253	2125518) alicante	cabarnet	chardonnay	ansonica	kozma	lambrusco	moscato	pinot	sangiovese	teroldego 57	34	43	145	30	156	166	123	156	57
chr4 VIT_204s0044g01450.1 IR (22978025	22978104) alicante	lambrusco	moscato	sangiovese 2	1	1	1 (22977887	22978025)	(22978104	22978735) alicante	cabarnet	chardonnay	ansonica	kozma	lambrusco	moscato	pinot	sangiovese	teroldego 21	11	10	12	6	29	21	14	26	26
chr9 VIT_209s0002g00550.1 Alt-3' 398433 alicante	cabarnet	chardonnay	ansonica	kozma	lambrusco	moscato	pinot	sangiovese	teroldego 28	13	11	4	4	18	38	69	71	15 398667 alicante	cabarnet	chardonnay	ansonica	kozma	lambrusco	moscato	pinot	sangiovese	teroldego 58	26	50	7	17	17	56	112	101	26
chr9 VIT_209s0002g00550.1 Alt-3' 384840 alicante	chardonnay	kozma	pinot	sangiovese	teroldego 1	9	1	2	1	1 398667 alicante	cabarnet	chardonnay	ansonica	kozma	lambrusco	moscato	pinot	sangiovese	teroldego 58	26	50	7	17	17	56	112	101	26
chr9 VIT_209s0002g00550.1 Alt-5' 385420 alicante	chardonnay	lambrusco	pinot	sangiovese	teroldego 1	3	1	2	2	1 384703 alicante	cabarnet	chardonnay	kozma	lambrusco	moscato	pinot	sangiovese	teroldego 5	3	12	2	3	3	10	5	6
chr9 VIT_209s0002g00550.1 Alt-5' 385064 alicante	chardonnay	kozma 1	1	1 384703 alicante	cabarnet	chardonnay	kozma	lambrusco	moscato	pinot	sangiovese	teroldego 5	3	12	2	3	3	10	5	6
chr9 VIT_209s0002g00550.1 Alt-3' 385171 alicante	chardonnay	kozma 1	1	1 398667 alicante	cabarnet	chardonnay	ansonica	kozma	lambrusco	moscato	pinot	sangiovese	teroldego 58	26	50	7	17	17	56	112	101	26
chr9 VIT_209s0002g00550.1 Alt-5' 398344 alicante	cabarnet	chardonnay	ansonica	kozma	lambrusco	moscato	pinot	sangiovese	teroldego 28	13	11	4	4	18	38	69	71	15 384703 alicante	cabarnet	chardonnay	kozma	lambrusco	moscato	pinot	sangiovese	teroldego 5	3	12	2	3	3	10	5	6
chr9 VIT_209s0002g00550.1 Alt-5' 398554 alicante	cabarnet	chardonnay	ansonica	kozma	lambrusco	moscato	pinot	sangiovese	teroldego 54	23	47	7	16	14	53	104	97	21 384703 alicante	cabarnet	chardonnay	kozma	lambrusco	moscato	pinot	sangiovese	teroldego 5	3	12	2	3	3	10	5	6
chr9 VIT_209s0002g00550.1 Alt-3' 385500 alicante	chardonnay	lambrusco	pinot	sangiovese	teroldego 1	3	1	2	3	1 398667 alicante	cabarnet	chardonnay	ansonica	kozma	lambrusco	moscato	pinot	sangiovese	teroldego 58	26	50	7	17	17	56	112	101	26
chr9 VIT_209s0002g00550.1 IR (399237	399309) alicante	kozma	moscato	pinot	sangiovese 1	1	1	2	4 (398988	399237)	(399309	400146) alicante	cabarnet	chardonnay	ansonica	kozma	lambrusco	moscato	pinot	sangiovese	teroldego 58	14	31	3	4	26	49	126	99	17
chr7 VIT_207s0005g02500.1 Alt-3' 4858600 cabarnet	chardonnay	lambrusco	moscato	pinot	teroldego 4	3	2	2	1	3 4858581 alicante	cabarnet	chardonnay	ansonica	kozma	lambrusco	moscato	pinot	sangiovese	teroldego 8	4	6	6	3	19	17	14	6	8
chr7 VIT_207s0005g02500.1 ES (4856722	4856781)	(4860571	4860753) cabarnet	chardonnay	ansonica	lambrusco	pinot	sangiovese 1	1	1	4	1	1 (4856722	4856781)	(4858581	4858745)..(4858581	4858745)	(4860571	4860753) alicante	cabarnet	chardonnay	ansonica	kozma	lambrusco	moscato	pinot	sangiovese	teroldego..alicante	cabarnet	chardonnay	ansonica	kozma	lambrusco	moscato	pinot	sangiovese	teroldego 8	4	6	6	3	19	17	14	6	8..6	5	1	2
chr7 VIT_207s0005g02500.1 IR (4856649	4856722) chardonnay	pinot	sangiovese 1	1	1 (4856404	4856649)	(4856722	4856781) alicante	cabarnet	chardonnay	ansonica	kozma	lambrusco	moscato	pinot	sangiovese	teroldego 20	16	7	13	9	31	22	25	26	13
chr3 VIT_203s0038g00410.1 Alt-3' 388993 ansonica	lambrusco	moscato	sangiovese	teroldego 1	1	2	1	1 388901 chardonnay	ansonica	kozma	lambrusco	moscato	pinot	sangiovese	teroldego 3	4	3	3	6	2	7	7
chr3 VIT_203s0038g00410.1 ES (388606	388901)	(389328	389396) ansonica	moscato	teroldego 1	1	1 (388606	388901)	(389139	389249)..(389139	389249)	(389328	389396) chardonnay	ansonica	kozma	lambrusco	moscato	pinot	sangiovese	teroldego..cabarnet	chardonnay	ansonica	kozma	lambrusco	moscato	pinot	sangiovese	teroldego 3	3	3	2	5	2	7	6..3	3	2	1	2	8	4	11	11
chr6 VIT_206s0004g02580.1 Alt-5' 3099171 cabarnet	ansonica	lambrusco	moscato	pinot	sangiovese	teroldego 5	2	4	6	8	5	3 3098266 alicante	cabarnet	chardonnay	ansonica	kozma	lambrusco	moscato	pinot	sangiovese	teroldego 9	7	13	7	4	12	28	28	40	26
chr6 VIT_206s0004g02580.1 Alt-3' 3098605 cabarnet	chardonnay	moscato	pinot	sangiovese	teroldego 1	1	4	5	1	1 3099472 alicante	cabarnet	chardonnay	ansonica	kozma	lambrusco	moscato	pinot	sangiovese	teroldego 7	9	11	8	4	16	29	29	40	27
chr6 VIT_206s0004g02580.1 Alt-3' 3099469 cabarnet	ansonica	moscato	pinot	sangiovese 2	1	1	2	1 3099472 alicante	cabarnet	chardonnay	ansonica	kozma	lambrusco	moscato	pinot	sangiovese	teroldego 7	9	11	8	4	16	29	29	40	27
chr6 VIT_206s0004g02580.1 IR (3098266	3099472) alicante	cabarnet	lambrusco	moscato	sangiovese	teroldego 2	1	1	2	4	1 (3097994	3098266)	(3099472	3101173) alicante	cabarnet	chardonnay	ansonica	kozma	lambrusco	moscato	pinot	sangiovese	teroldego 7	6	11	7	4	12	24	23	37	24
chr8 VIT_208s0007g06890.1 IR (20557608	20559150) alicante	cabarnet	kozma	lambrusco	moscato	pinot	sangiovese 2	1	1	5	3	2	4 (20557242	20557608)	(20559150	20559900) alicante	cabarnet	chardonnay	ansonica	kozma	lambrusco	moscato	pinot	sangiovese	teroldego 741	237	215	321	175	680	479	725	550	460
chr16 VIT_216s0039g00700.1 Alt-5' 348450 ansonica	moscato	pinot	sangiovese 2	6	1	1 348195 alicante	cabarnet	chardonnay	ansonica	kozma	lambrusco	moscato	pinot	sangiovese	teroldego 18	20	30	32	7	54	54	56	84	45
chr16 VIT_216s0039g00700.1 Antisense 347303 lambrusco	moscato	pinot	sangiovese 1	1	1	3 347302 alicante	cabarnet	chardonnay	ansonica	kozma	lambrusco	moscato	pinot	sangiovese	teroldego 41	48	82	37	40	43	77	72	92	67
chr16 VIT_216s0039g00700.1 Alt-5' 352822 alicante	cabarnet	chardonnay	ansonica	lambrusco	moscato	pinot	sangiovese	teroldego 1	4	2	5	3	8	7	3	4 352817 alicante	cabarnet	chardonnay	ansonica	kozma	lambrusco	moscato	pinot	sangiovese	teroldego 3	2	7	4	8	4	18	11	12	6
chr16 VIT_216s0039g00700.1 Alt-3' 350516 alicante	cabarnet	chardonnay	ansonica	kozma	lambrusco	moscato	pinot	sangiovese	teroldego 8	9	5	7	1	12	27	14	25	25 350524 alicante	cabarnet	chardonnay	ansonica	kozma	lambrusco	moscato	pinot	sangiovese	teroldego 30	34	50	48	12	68	49	55	79	45
chr16 VIT_216s0039g00700.1 Alt-3' 348409 lambrusco	moscato	pinot 1	3	2 348537 alicante	cabarnet	chardonnay	ansonica	kozma	lambrusco	moscato	pinot	sangiovese	teroldego 18	20	30	34	7	53	57	55	85	45
chr16 VIT_216s0039g00700.1 Antisense 347195 lambrusco	moscato	pinot	sangiovese 1	3	1	3 347196 alicante	cabarnet	chardonnay	ansonica	kozma	lambrusco	moscato	pinot	sangiovese	teroldego 41	48	82	37	40	43	77	72	93	67
chr16 VIT_216s0039g00700.1 IR (348195	348537) cabarnet	chardonnay	moscato	pinot	teroldego 3	3	12	4	3 (347905	348195)	(348537	348626) alicante	cabarnet	chardonnay	ansonica	kozma	lambrusco	moscato	pinot	sangiovese	teroldego 18	20	30	32	7	53	51	54	84	45
chr16 VIT_216s0039g00700.1 IR (352355	352534) alicante	chardonnay	moscato	pinot 1	2	2	1 (352294	352355)	(352534	352817) alicante	cabarnet	chardonnay	ansonica	kozma	lambrusco	moscato	pinot	sangiovese	teroldego 47	50	66	51	32	76	93	105	153	83
chr16 VIT_216s0039g00700.1 IR (350829	352133) alicante	cabarnet	chardonnay	ansonica	lambrusco	moscato	pinot	sangiovese	teroldego 1	1	2	1	7	8	9	7	4 (350711	350829)	(352133	352195) alicante	cabarnet	chardonnay	ansonica	kozma	lambrusco	moscato	pinot	sangiovese	teroldego 50	51	58	55	22	91	90	110	114	65
chr16 VIT_216s0039g00700.1 IR (348626	350524) chardonnay	lambrusco	moscato	pinot	sangiovese	teroldego 1	1	4	8	11	2 (348537	348626)	(350524	350625) alicante	cabarnet	chardonnay	ansonica	kozma	lambrusco	moscato	pinot	sangiovese	teroldego 30	34	50	48	12	68	49	55	79	45
chr16 VIT_216s0039g00700.1 IR (352195	352294) chardonnay	kozma	moscato	pinot	sangiovese 1	2	3	2	1 (352133	352195)	(352294	352355) alicante	cabarnet	chardonnay	ansonica	kozma	lambrusco	moscato	pinot	sangiovese	teroldego 31	24	37	47	17	62	74	92	122	52
chr16 VIT_216s0039g00700.1 IR (347196	347302) cabarnet	kozma	moscato	pinot	sangiovese	teroldego 1	2	2	2	4	1 (346573	347196)	(347302	347475) alicante	cabarnet	chardonnay	ansonica	kozma	lambrusco	moscato	pinot	sangiovese	teroldego 41	48	82	37	40	43	77	72	92	67
chr16 VIT_216s0039g00700.1 IR (352817	353092) alicante	cabarnet	chardonnay	lambrusco	moscato	pinot	sangiovese	teroldego 3	2	2	1	3	2	2	1 (352534	352817)	(353092	353472) alicante	cabarnet	chardonnay	ansonica	kozma	lambrusco	moscato	pinot	sangiovese	teroldego 3	2	7	4	8	4	18	11	12	6
chr11 VIT_211s0016g03220.1 Alt-3' 2593231 lambrusco	moscato	pinot 1	3	2 2593044 cabarnet	lambrusco	moscato	pinot	sangiovese	teroldego 1	9	6	10	1	4
chr11 VIT_211s0016g03220.1 IR (2598402	2598482) ansonica	lambrusco	pinot	sangiovese 1	1	1	3 (2598273	2598402)	(2598482	2598638) alicante	cabarnet	ansonica	lambrusco	moscato	pinot	sangiovese 3	2	1	3	2	2	2
chr19 VIT_219s0085g00650.1 IR (23087286	23087384) cabarnet	chardonnay	ansonica 1	1	1 (23086959	23087286)	(23087384	23087496) alicante	cabarnet	chardonnay	ansonica	kozma	lambrusco	moscato	pinot	sangiovese	teroldego 13	11	2	1	4	9	4	10	8	9
chrUn VIT_200s0184g00120.1 Alt-3' 8551979 ansonica	pinot	teroldego 1	6	4 8551122 cabarnet	ansonica	kozma	lambrusco	pinot	sangiovese	teroldego 2	1	3	1	13	2	9
chr5 VIT_205s0020g03670.1 Alt-5' 5387713 cabarnet	ansonica	kozma	lambrusco	moscato	pinot	sangiovese	teroldego 3	4	2	3	12	11	15	6 5387045 alicante	cabarnet	chardonnay	ansonica	kozma	lambrusco	moscato	pinot	sangiovese	teroldego 29	11	7	13	5	47	118	45	92	36
chr5 VIT_205s0020g03670.1 Alt-3' 5387895 chardonnay	lambrusco	moscato	sangiovese	teroldego 2	1	2	1	1 5387898 alicante	cabarnet	chardonnay	ansonica	kozma	lambrusco	moscato	pinot	sangiovese	teroldego 17	13	2	7	7	38	79	45	100	41
chr5 VIT_205s0020g03670.1 IR (5387898	5387993) moscato	pinot	sangiovese	teroldego 1	2	3	1 (5387045	5387898)	(5387993	5389068) alicante	cabarnet	chardonnay	ansonica	kozma	lambrusco	moscato	pinot	sangiovese	teroldego 17	13	2	7	7	38	79	45	100	41
chr18 VIT_218s0001g03200.1 Alt-3' 3198994 alicante	cabarnet	lambrusco	moscato	pinot	sangiovese	teroldego 2	1	1	1	3	1	1 3199265 alicante	cabarnet	chardonnay	ansonica	kozma	lambrusco	moscato	pinot	sangiovese	teroldego 126	154	77	57	85	201	198	74	309	109
chr18 VIT_218s0001g03200.1 Alt-5' 3199725 chardonnay	moscato	sangiovese 1	1	2 3199738 alicante	cabarnet	chardonnay	ansonica	kozma	lambrusco	moscato	pinot	sangiovese	teroldego 126	152	76	55	85	200	196	72	302	109
chr18 VIT_218s0001g03200.1 Alt-3' 3200141 alicante	cabarnet	chardonnay	ansonica	kozma	lambrusco	moscato	pinot	sangiovese	teroldego 54	44	23	21	22	91	115	31	181	51 3200108 alicante	cabarnet	chardonnay	ansonica	kozma	lambrusco	moscato	pinot	sangiovese	teroldego 12	9	3	5	5	31	19	9	44	14
chr18 VIT_218s0001g03200.1 ES (3198754	3199265)	(3200992	3201304) cabarnet	ansonica	lambrusco	moscato	pinot	sangiovese 1	2	1	1	2	2 (3198754	3199265)	(3199738	3199814)..(3199929	3200108)	(3200992	3201304) alicante	cabarnet	chardonnay	ansonica	kozma	lambrusco	moscato	pinot	sangiovese	teroldego..alicante	cabarnet	chardonnay	ansonica	kozma	lambrusco	moscato	pinot	sangiovese	teroldego 126	152	76	55	85	200	196	72	302	109..12	9	3	5
chr18 VIT_218s0001g03200.1 IR (3199265	3199738) cabarnet	ansonica	kozma 1	1	2 (3198754	3199265)	(3199738	3199814) alicante	cabarnet	chardonnay	ansonica	kozma	lambrusco	moscato	pinot	sangiovese	teroldego 126	152	76	55	85	200	196	72	302	109
chr18 VIT_218s0001g03200.1 IR (3199814	3199929) ansonica	lambrusco	moscato	sangiovese	teroldego 1	1	1	5	1 (3199738	3199814)	(3199929	3200108) alicante	cabarnet	chardonnay	ansonica	kozma	lambrusco	moscato	pinot	sangiovese	teroldego 139	143	81	45	89	214	164	64	313	107
chr18 VIT_218s0001g03200.1 IR (3200108	3200992) cabarnet	lambrusco	moscato	pinot	sangiovese	teroldego 1	2	3	1	2	1 (3199929	3200108)	(3200992	3201304) alicante	cabarnet	chardonnay	ansonica	kozma	lambrusco	moscato	pinot	sangiovese	teroldego 12	9	3	5	5	31	19	9	43	14
chr18 VIT_218s0001g03200.1 IRc (3198754	3198994)	(3199072	3199265) alicante	cabarnet	lambrusco	moscato	pinot	sangiovese	teroldego 2	1	1	1	3	1	1 (3198754	3199265) alicante	cabarnet	chardonnay	kozma	lambrusco	moscato	pinot	sangiovese	teroldego 13	5	2	3	3	9	1	17	4
chr17 VIT_217s0000g05470.1 IR (5961308	5961351) cabarnet	kozma	moscato	pinot	sangiovese	teroldego 2	1	1	1	1	3 (5961054	5961308)	(5961351	5961553) kozma	moscato	sangiovese 1	1	2
chrUn VIT_200s2574g00010.1 Antisense 42326929 alicante	cabarnet	ansonica	lambrusco	moscato 4	1	3	1	2 42327174 alicante	cabarnet	chardonnay	ansonica	kozma	lambrusco	moscato	pinot	sangiovese	teroldego 166	54	164	154	31	276	135	380	79	216
chrUn VIT_200s2574g00010.1 IRc (42326800	42326929)	(42327052	42327174) cabarnet	ansonica	moscato 1	3	2 (42326800	42327174) alicante	cabarnet	chardonnay	ansonica	kozma	lambrusco	moscato	pinot	sangiovese	teroldego 15	12	6	10	8	32	31	39	33	26
chr3 VIT_203s0091g00540.1 Antisense 6977776 alicante	chardonnay	lambrusco	moscato	pinot	teroldego 1	2	1	2	4	2 6977778 chardonnay	lambrusco	moscato	pinot	sangiovese 2	1	1	2	2
chr3 VIT_203s0091g00540.1 Antisense 6981448 alicante	chardonnay	lambrusco	moscato	pinot	teroldego 1	2	1	2	4	2 6981445 chardonnay	lambrusco	moscato	pinot	sangiovese 2	1	1	2	2
chr1 VIT_201s0244g00140.1 Alt-5' 21715684 alicante	cabarnet	chardonnay	ansonica	kozma	lambrusco	moscato	pinot	sangiovese	teroldego 5	1	3	3	1	12	6	6	5	10 21715837 alicante	chardonnay	ansonica	kozma	lambrusco	moscato	pinot	sangiovese	teroldego 6	4	3	5	12	8	3	3	4
chr1 VIT_201s0244g00140.1 Alt-5' 21705384 alicante	cabarnet	chardonnay	ansonica	lambrusco	moscato	pinot 3	5	1	1	11	5	1 21706039 alicante	cabarnet	chardonnay	ansonica	kozma	lambrusco	moscato	pinot	sangiovese	teroldego 7	3	4	4	4	13	6	9	11	2
chr1 VIT_201s0244g00140.1 Alt-3' 21715775 alicante	cabarnet	chardonnay	ansonica	kozma	lambrusco	moscato	pinot	sangiovese	teroldego 5	1	3	3	1	12	6	6	5	10 21715568 alicante	cabarnet	chardonnay	ansonica	kozma	lambrusco	moscato	pinot	sangiovese 2	2	1	8	2	19	6	3	3
chr12 VIT_212s0034g02510.1 IR (18989828	18989893) alicante	cabarnet	ansonica	lambrusco	pinot	sangiovese	teroldego 1	1	1	2	8	2	1 (18989779	18989828)	(18989893	18989968) alicante	lambrusco	teroldego 1	2	1
chr12 VIT_212s0034g02510.1 IR (18989968	18990143) alicante	cabarnet	chardonnay	ansonica	kozma	lambrusco	moscato	pinot	sangiovese	teroldego 10	3	1	4	2	3	5	3	5	2 (18989893	18989968)	(18990143	18991294) alicante	ansonica	lambrusco	moscato	pinot	sangiovese	teroldego 2	1	1	1	1	2	2
chrUn VIT_200s0220g00010.1 Alt-3' 14134956 chardonnay	pinot	teroldego 2	4	1 14135148 alicante	cabarnet	chardonnay	ansonica	kozma	lambrusco	moscato	pinot	sangiovese	teroldego 31	32	26	26	22	49	62	39	46	28
chrUn VIT_200s0220g00010.1 IR (14132514	14132907) ansonica	lambrusco	moscato	pinot	teroldego 2	4	1	2	1 (14132438	14132514)	(14132907	14132987) alicante	cabarnet	chardonnay	ansonica	kozma	lambrusco	moscato	pinot	sangiovese	teroldego 47	42	26	40	16	93	63	40	64	29
chrUn VIT_200s0508g00020.1 Alt-3' 30910673 lambrusco	moscato	sangiovese 1	1	1 30910669 alicante	cabarnet	chardonnay	ansonica	kozma	lambrusco	moscato	pinot	sangiovese	teroldego 17	37	20	12	12	26	39	27	53	23
chrUn VIT_200s0508g00020.1 Alt-5' 30906323 cabarnet	ansonica	moscato	sangiovese 1	1	5	3 30906573 alicante	cabarnet	chardonnay	ansonica	kozma	lambrusco	moscato	pinot	sangiovese	teroldego 8	11	8	10	11	25	35	37	31	37
chrUn VIT_200s0508g00020.1 Alt-3' 30909230 kozma	lambrusco	moscato	sangiovese 1	1	1	1 30909135 alicante	cabarnet	chardonnay	ansonica	kozma	lambrusco	moscato	pinot	sangiovese	teroldego 11	21	7	14	10	30	36	45	58	18
chrUn VIT_200s0508g00020.1 Alt-5' 30906334 cabarnet	chardonnay	ansonica	kozma	lambrusco	moscato	pinot	sangiovese	teroldego 5	3	2	2	11	7	4	11	10 30906573 alicante	cabarnet	chardonnay	ansonica	kozma	lambrusco	moscato	pinot	sangiovese	teroldego 8	11	8	10	11	25	35	37	31	37
chrUn VIT_200s0508g00020.1 IR (30909493	30909582) kozma	lambrusco	sangiovese 1	1	1 (30909444	30909493)	(30909582	30909753) alicante	cabarnet	chardonnay	ansonica	kozma	lambrusco	moscato	pinot	sangiovese	teroldego 24	21	13	22	18	31	52	46	47	19
chrUn VIT_200s0508g00020.1 IR (30911016	30911228) moscato	pinot	sangiovese 1	1	1 (30910925	30911016)	(30911228	30911924) alicante	cabarnet	chardonnay	ansonica	kozma	lambrusco	moscato	pinot	sangiovese	teroldego 28	30	15	18	18	37	31	45	54	19
chrUn VIT_200s0508g00020.1 IR (30908035	30908146) cabarnet	lambrusco	moscato	pinot	sangiovese	teroldego 1	1	1	1	1	1 (30907882	30908035)	(30908146	30908332) alicante	cabarnet	chardonnay	ansonica	kozma	lambrusco	moscato	pinot	sangiovese	teroldego 13	8	4	17	4	34	35	51	49	32
chrUn VIT_200s0508g00020.1 IR (30908782	30909135) chardonnay	ansonica	lambrusco	moscato	pinot	sangiovese	teroldego 1	1	2	1	1	5	3 (30908656	30908782)	(30909135	30909312) alicante	cabarnet	chardonnay	ansonica	kozma	lambrusco	moscato	pinot	sangiovese	teroldego 11	21	7	14	10	30	36	45	58	18
chrUn VIT_200s0508g00020.1 IR (30910795	30910925) alicante	kozma	moscato	pinot	sangiovese 1	1	1	1	4 (30910669	30910795)	(30910925	30911016) alicante	cabarnet	chardonnay	ansonica	kozma	lambrusco	moscato	pinot	sangiovese	teroldego 20	18	6	11	14	26	43	23	41	25
chrUn VIT_200s0508g00020.1 IRc (30906272	30906334)	(30906444	30906573) cabarnet	chardonnay	ansonica	kozma	moscato	pinot	sangiovese	teroldego 3	1	2	2	3	1	6	3 (30906272	30906573) alicante	cabarnet	lambrusco	moscato	pinot	sangiovese	teroldego 1	5	5	9	4	19	7
chrUn VIT_200s0508g00020.1 IRc (30906272	30906334)	(30906415	30906573) cabarnet	chardonnay	lambrusco	moscato	pinot	sangiovese	teroldego 2	2	4	4	3	2	5 (30906272	30906573) alicante	cabarnet	lambrusco	moscato	pinot	sangiovese	teroldego 1	5	5	9	4	19	7
chrUn VIT_200s0508g00020.1 IRc (30906272	30906323)	(30906415	30906573) cabarnet	ansonica	moscato	sangiovese 1	1	5	3 (30906272	30906573) alicante	cabarnet	lambrusco	moscato	pinot	sangiovese	teroldego 1	5	5	9	4	19	7
chrUn VIT_200s0508g00020.1 IRc (30906272	30906334)	(30906448	30906573) lambrusco	sangiovese	teroldego 3	1	2 (30906272	30906573) alicante	cabarnet	lambrusco	moscato	pinot	sangiovese	teroldego 1	5	5	9	4	19	7
chr8 VIT_208s0056g01710.1 Alt-3' 2783703 alicante	cabarnet	chardonnay	ansonica	lambrusco	moscato	pinot	sangiovese	teroldego 3	2	3	1	2	3	3	7	2 2783629 alicante	cabarnet	chardonnay	ansonica	kozma	lambrusco	moscato	pinot	sangiovese	teroldego 103	75	62	52	66	108	121	134	120	59
chr8 VIT_208s0056g01710.1 ES (2783629	2783741)	(2784449	2785072) alicante	cabarnet	ansonica	pinot	sangiovese	teroldego 2	1	2	2	1	2 (2783629	2783741)	(2784061	2784136)..(2784061	2784136)	(2784449	2785072) alicante	cabarnet	chardonnay	ansonica	kozma	lambrusco	moscato	pinot	sangiovese	teroldego..alicante	cabarnet	chardonnay	ansonica	kozma	lambrusco	moscato	pinot	sangiovese	teroldego 93	44	39	54	26	154	115	174	154	64..125	68	40	86
chr8 VIT_208s0056g01710.1 IR (2781866	2782398) alicante	moscato	sangiovese	teroldego 3	1	1	1 (2781708	2781866)	(2782398	2782668) alicante	cabarnet	chardonnay	ansonica	kozma	lambrusco	moscato	pinot	sangiovese	teroldego 83	49	27	43	23	132	102	130	149	62
chr8 VIT_208s0056g01710.1 IR (2783741	2784061) alicante	ansonica	pinot	sangiovese 1	1	2	1 (2783629	2783741)	(2784061	2784136) alicante	cabarnet	chardonnay	ansonica	kozma	lambrusco	moscato	pinot	sangiovese	teroldego 93	44	39	54	26	154	115	174	154	64
chr8 VIT_208s0056g01710.1 IR (2779209	2779298) cabarnet	kozma	moscato 1	2	1 (2779091	2779209)	(2779298	2779394) alicante	cabarnet	chardonnay	ansonica	kozma	lambrusco	moscato	pinot	sangiovese	teroldego 104	96	55	49	74	170	114	183	167	99
chr8 VIT_208s0056g01710.1 IR (2783247	2783629) cabarnet	chardonnay	kozma	lambrusco	moscato	pinot	sangiovese 4	1	3	1	2	4	7 (2783139	2783247)	(2783629	2783741) alicante	cabarnet	chardonnay	ansonica	kozma	lambrusco	moscato	pinot	sangiovese	teroldego 103	75	62	52	66	108	121	134	120	59
chr8 VIT_208s0056g01710.1 IR (2782668	2783139) cabarnet	ansonica	lambrusco	moscato	sangiovese	teroldego 1	2	3	1	5	3 (2782398	2782668)	(2783139	2783247) alicante	cabarnet	chardonnay	ansonica	kozma	lambrusco	moscato	pinot	sangiovese	teroldego 72	48	33	39	32	109	76	117	91	70
chr1 VIT_201s0011g04880.1 Alt-5' 4507278 lambrusco	moscato	sangiovese	teroldego 2	2	3	1 4507273 alicante	cabarnet	chardonnay	ansonica	kozma	lambrusco	moscato	pinot	sangiovese	teroldego 11	6	3	14	2	13	19	30	22	14
chr1 VIT_201s0011g04880.1 Alt-3' 4527196 ansonica	lambrusco	moscato	pinot	sangiovese 1	3	3	2	4 4527318 alicante	cabarnet	chardonnay	ansonica	kozma	lambrusco	moscato	pinot	sangiovese	teroldego 9	10	11	7	11	14	14	16	18	8
chr1 VIT_201s0011g04880.1 ES (4526755	4527318)	(4537754	4537836) cabarnet	kozma	sangiovese 1	1	1 (4526755	4527318)	(4537522	4537657)..(4537522	4537657)	(4537754	4537836) alicante	cabarnet	chardonnay	ansonica	kozma	lambrusco	moscato	pinot	sangiovese	teroldego..alicante	cabarnet	chardonnay	ansonica	kozma	lambrusco	moscato	pinot	sangiovese	teroldego 9	9	11	7	10	14	14	16	15	8..8	21	7	7	7	17	11	22	18	13
chr1 VIT_201s0011g04880.1 IR (4524371	4524786) ansonica	moscato	teroldego 1	1	1 (4524208	4524371)	(4524786	4525020) alicante	cabarnet	chardonnay	ansonica	kozma	lambrusco	moscato	pinot	sangiovese	teroldego 21	23	25	16	11	21	27	23	41	15
chr7 VIT_207s0141g00140.1 ES (85602	85656)	(87291	87384) alicante	cabarnet	chardonnay	ansonica	kozma	lambrusco	pinot	sangiovese	teroldego 1	1	1	3	1	1	5	3	1 (85602	85656)	(86295	86413)..(86295	86413)	(87291	87384) alicante	cabarnet	chardonnay	ansonica	kozma	lambrusco	moscato	pinot	sangiovese	teroldego..alicante	cabarnet	chardonnay	ansonica	kozma	lambrusco	moscato	pinot	sangiovese	teroldego 12	9	7	18	5	34	18
chr7 VIT_207s0141g00140.1 IR (87384	88274) alicante	ansonica	kozma	lambrusco	moscato	pinot	teroldego 1	1	2	2	3	1	2 (87291	87384)	(88274	88415) alicante	cabarnet	chardonnay	ansonica	kozma	lambrusco	moscato	pinot	sangiovese	teroldego 20	15	5	12	4	32	12	19	26	8
chr7 VIT_207s0141g00140.1 IR (82900	83891) ansonica	moscato	sangiovese	teroldego 2	1	1	1 (82857	82900)	(83891	83990) alicante	cabarnet	chardonnay	ansonica	kozma	lambrusco	moscato	pinot	sangiovese	teroldego 11	11	7	15	1	24	30	22	10	9
chr7 VIT_207s0141g00140.1 IR (88415	88500) cabarnet	chardonnay	lambrusco	moscato	pinot	sangiovese	teroldego 1	1	3	3	2	1	3 (88274	88415)	(88500	88851) alicante	cabarnet	chardonnay	ansonica	kozma	lambrusco	moscato	pinot	sangiovese	teroldego 10	9	8	8	2	27	21	22	22	10
chr17 VIT_217s0000g05880.1 Alt-5' 6420869 alicante	cabarnet	chardonnay	ansonica	kozma	lambrusco	moscato	pinot	sangiovese	teroldego 20	2	4	12	8	23	22	49	42	19 6421295 alicante	cabarnet	chardonnay	ansonica	kozma	lambrusco	moscato	pinot	sangiovese	teroldego 152	17	35	51	30	197	80	190	126	91
chr17 VIT_217s0000g05880.1 Alt-3' 6420910 alicante	cabarnet	ansonica	kozma	lambrusco	moscato	pinot	sangiovese	teroldego 20	2	14	6	22	22	58	50	21 6420245 alicante	cabarnet	chardonnay	ansonica	kozma	lambrusco	moscato	pinot	sangiovese	teroldego 149	17	39	48	32	195	72	178	117	89
chr17 VIT_217s0000g05880.1 Antisense 6420242 lambrusco	pinot	sangiovese 1	2	1 6420245 alicante	cabarnet	chardonnay	ansonica	kozma	lambrusco	moscato	pinot	sangiovese	teroldego 149	17	39	48	32	195	72	178	117	89
chr17 VIT_217s0000g05880.1 IR (6420245	6421295) alicante	chardonnay	ansonica	lambrusco	moscato	pinot	sangiovese	teroldego 6	2	4	17	9	14	15	7 (6419496	6420245)	(6421295	6421432) alicante	cabarnet	chardonnay	ansonica	kozma	lambrusco	moscato	pinot	sangiovese	teroldego 129	15	35	37	24	172	57	129	75	70
chr17 VIT_217s0000g05880.1 IR (6421432	6423482) ansonica	lambrusco	teroldego 1	2	2 (6421295	6421432)	(6423482	6423799) alicante	cabarnet	chardonnay	ansonica	kozma	lambrusco	moscato	pinot	sangiovese	teroldego 176	40	54	48	56	275	110	218	186	107
chr6 VIT_206s0004g07790.1 Alt-3' 8585274 alicante	chardonnay	moscato	pinot 4	1	11	3 8585284 alicante	cabarnet	chardonnay	ansonica	kozma	lambrusco	moscato	pinot	sangiovese	teroldego 156	123	41	63	67	137	104	195	145	58
chr6 VIT_206s0004g07790.1 Alt-3' 8585630 alicante	cabarnet	chardonnay	ansonica	kozma	lambrusco	moscato	pinot	sangiovese	teroldego 53	22	21	19	20	66	69	88	70	39 8585610 alicante	chardonnay	ansonica	lambrusco	moscato	pinot	sangiovese	teroldego 6	1	2	5	4	6	8	3
chr6 VIT_206s0004g07790.1 Alt-3' 8585607 alicante	cabarnet	lambrusco	moscato	pinot	sangiovese	teroldego 2	1	2	6	4	3	3 8585610 alicante	chardonnay	ansonica	lambrusco	moscato	pinot	sangiovese	teroldego 6	1	2	5	4	6	8	3
chr6 VIT_206s0004g07790.1 IR (8585610	8585744) alicante	kozma	lambrusco	moscato	pinot	sangiovese	teroldego 1	1	2	5	1	1	2 (8585375	8585610)	(8585744	8586090) alicante	chardonnay	ansonica	lambrusco	moscato	pinot	sangiovese	teroldego 6	1	2	5	4	6	8	3
chr6 VIT_206s0004g07790.1 IR (8585284	8585375) alicante	cabarnet	chardonnay	ansonica	kozma	lambrusco	moscato	pinot	sangiovese	teroldego 1	1	1	2	2	2	5	9	5	5 (8583845	8585284)	(8585375	8585610) alicante	cabarnet	chardonnay	ansonica	kozma	lambrusco	moscato	pinot	sangiovese	teroldego 156	123	41	63	67	137	104	195	145	58
chr8 VIT_208s0040g01960.1 Alt-5' 13046176 chardonnay	pinot	teroldego 1	4	2 13053551 alicante	cabarnet	chardonnay	ansonica	kozma	lambrusco	moscato	pinot	sangiovese	teroldego 44	23	18	36	19	36	43	55	40	36
chr8 VIT_208s0040g01960.1 Antisense 13045473 lambrusco	moscato	pinot 2	1	2 13045474 alicante	cabarnet	chardonnay	ansonica	kozma	lambrusco	moscato	pinot	sangiovese	teroldego 43	25	25	24	11	63	49	56	58	44
chr8 VIT_208s0040g01960.1 Alt-3' 13042900 lambrusco	pinot	teroldego 1	2	1 13042878 alicante	cabarnet	chardonnay	ansonica	kozma	lambrusco	moscato	pinot	sangiovese	teroldego 46	25	38	32	22	72	73	89	60	51
chr8 VIT_208s0040g01960.1 Alt-3' 13042680 alicante	lambrusco	moscato	pinot	sangiovese	teroldego 2	1	1	2	1	1 13042685 alicante	cabarnet	chardonnay	ansonica	kozma	lambrusco	moscato	pinot	sangiovese	teroldego 55	39	27	27	19	89	93	67	80	66
chr8 VIT_208s0040g01960.1 Alt-3' 13046400 alicante	chardonnay	lambrusco	pinot 2	2	2	9 13045664 alicante	cabarnet	chardonnay	ansonica	kozma	lambrusco	moscato	pinot	sangiovese	teroldego 41	21	17	33	19	31	42	48	40	38
chr8 VIT_208s0040g01960.1 ES (13045391	13045474)	(13053551	13053644) cabarnet	ansonica	lambrusco	moscato	pinot 2	3	2	2	2 (13045391	13045474)	(13045577	13045664)..(13045577	13045664)	(13053551	13053644) alicante	cabarnet	chardonnay	ansonica	kozma	lambrusco	moscato	pinot	sangiovese	teroldego..alicante	cabarnet	chardonnay	ansonica	kozma	lambrusco	moscato	pinot	sangiovese	teroldego 43	23	25	21	11	61	47	54	58	44..41	21	16	33	19	31
chr8 VIT_208s0040g01960.1 IR (13045474	13045577) alicante	chardonnay	ansonica	kozma	lambrusco	moscato	sangiovese 2	1	1	1	2	2	1 (13045391	13045474)	(13045577	13045664) alicante	cabarnet	chardonnay	ansonica	kozma	lambrusco	moscato	pinot	sangiovese	teroldego 43	23	25	21	11	61	47	54	58	44
chr8 VIT_208s0040g01960.1 IR (13053842	13053932) cabarnet	lambrusco	pinot	sangiovese 1	1	3	1 (13053734	13053842)	(13053932	13054246) alicante	cabarnet	chardonnay	ansonica	kozma	lambrusco	moscato	pinot	sangiovese	teroldego 28	16	14	23	13	35	48	34	43	29
chr12 VIT_212s0028g01260.1 Antisense 1902562 chardonnay	ansonica	pinot	teroldego 1	2	1	1 1902557 alicante	cabarnet	chardonnay	ansonica	kozma	lambrusco	moscato	pinot	sangiovese	teroldego 148	103	70	137	55	206	281	241	267	174
chr12 VIT_212s0028g01260.1 Alt-5' 1899299 alicante	cabarnet	chardonnay	ansonica	kozma	lambrusco	moscato	pinot	sangiovese	teroldego 7	5	8	3	5	8	19	11	10	8 1899155 cabarnet	chardonnay	ansonica	kozma	lambrusco	moscato	pinot	sangiovese	teroldego 9	1	2	2	3	8	7	18	5
chr12 VIT_212s0028g01260.1 Antisense 1898376 chardonnay	ansonica	pinot	teroldego 1	2	1	1 1898378 alicante	cabarnet	chardonnay	ansonica	kozma	lambrusco	moscato	pinot	sangiovese	teroldego 146	97	64	146	48	201	276	233	275	175
chr12 VIT_212s0028g01260.1 Alt-3' 1902545 alicante	cabarnet	chardonnay	ansonica	kozma	lambrusco	moscato	pinot	sangiovese	teroldego 4	1	1	11	1	5	7	3	10	7 1902557 alicante	cabarnet	chardonnay	ansonica	kozma	lambrusco	moscato	pinot	sangiovese	teroldego 148	103	70	137	55	206	281	241	267	174
chr12 VIT_212s0028g01260.1 ES (1897969	1898378)	(1902557	1903792) alicante	cabarnet	chardonnay	ansonica	kozma	lambrusco	moscato	pinot	sangiovese	teroldego 141	89	60	132	47	194	254	223	240	162 (1897969	1898378)	(1899107	1899155)..(1899107	1899155)	(1902557	1903792) alicante	cabarnet	chardonnay	ansonica	lambrusco	moscato	pinot	sangiovese	teroldego..cabarnet	chardonnay	ansonica	kozma	lambrusco	moscato	pinot	sangiovese	teroldego 1	7	3	3	2	15	6
chr5 VIT_205s0077g01220.1 IR (980480	980578) cabarnet	chardonnay	ansonica	lambrusco	moscato	teroldego 5	1	1	3	2	2 (979898	980480)	(980578	980919) alicante	cabarnet	chardonnay	ansonica	kozma	lambrusco	moscato	pinot	sangiovese	teroldego 615	289	229	434	187	1102	1021	805	1238	700
chr12 VIT_212s0035g02210.1 Alt-3' 22606107 alicante	cabarnet	chardonnay	ansonica	lambrusco	moscato	pinot	sangiovese	teroldego 3	9	5	9	4	2	9	12	8 22606119 alicante	cabarnet	chardonnay	ansonica	kozma	lambrusco	moscato	pinot	sangiovese	teroldego 56	57	15	49	26	144	154	137	129	72
chr12 VIT_212s0035g02210.1 Alt-3' 22606086 ansonica	pinot	teroldego 1	6	7 22606119 alicante	cabarnet	chardonnay	ansonica	kozma	lambrusco	moscato	pinot	sangiovese	teroldego 56	57	15	49	26	144	154	137	129	72
chr12 VIT_212s0035g02210.1 Alt-5' 22606279 cabarnet	kozma	lambrusco	moscato 1	1	2	1 22612654 alicante	cabarnet	chardonnay	ansonica	kozma	lambrusco	moscato	pinot	sangiovese	teroldego 59	65	22	59	25	149	164	151	143	89
chr12 VIT_212s0035g02210.1 Alt-3' 22606583 alicante	chardonnay	lambrusco	moscato	teroldego 3	2	2	9	2 22606119 alicante	cabarnet	chardonnay	ansonica	kozma	lambrusco	moscato	pinot	sangiovese	teroldego 56	57	15	49	26	144	154	137	129	72
chr12 VIT_212s0035g02210.1 Alt-5' 22606492 alicante	lambrusco	moscato	pinot 3	4	2	1 22612654 alicante	cabarnet	chardonnay	ansonica	kozma	lambrusco	moscato	pinot	sangiovese	teroldego 59	65	22	59	25	149	164	151	143	89
chr12 VIT_212s0035g02210.1 ES (22605275	22605538)	(22612654	22612862) lambrusco	moscato	pinot 2	1	1 (22605275	22605538)	(22605835	22606119)..(22605835	22606119)	(22612654	22612862) alicante	cabarnet	chardonnay	ansonica	kozma	lambrusco	moscato	pinot	sangiovese	teroldego..alicante	cabarnet	chardonnay	ansonica	kozma	lambrusco	moscato	pinot	sangiovese	teroldego 51	49	24	48	25	105	105	112	113	60..53	56	15	49	25	140	151	135	129	72
chr12 VIT_212s0035g02210.1 IR (22606119	22612654) cabarnet	lambrusco	moscato	pinot	teroldego 1	1	2	1	1 (22605835	22606119)	(22612654	22612862) alicante	cabarnet	chardonnay	ansonica	kozma	lambrusco	moscato	pinot	sangiovese	teroldego 53	56	15	49	25	140	151	135	129	72
chr5 VIT_205s0094g00300.1 Alt-3' 23614463 ansonica	kozma	moscato	pinot 2	1	1	1 23614465 alicante	cabarnet	chardonnay	ansonica	kozma	lambrusco	moscato	pinot	sangiovese	teroldego 66	25	47	57	16	81	43	73	119	91
chr13 VIT_213s0047g01170.1 Alt-3' 18213240 lambrusco	moscato	pinot	teroldego 1	1	1	1 18213046 chardonnay	ansonica	lambrusco	moscato	pinot	sangiovese	teroldego 2	1	1	2	1	3	6
chr13 VIT_213s0047g01170.1 IR (18213046	18213531) alicante	chardonnay	lambrusco	moscato	pinot	sangiovese	teroldego 1	1	1	1	1	2	1 (18213013	18213046)	(18213531	18213793) chardonnay	ansonica	lambrusco	moscato	pinot	sangiovese	teroldego 2	1	1	2	1	3	6
chr7 VIT_207s0005g06480.1 Alt-3' 11710881 alicante	chardonnay	ansonica	moscato	pinot	sangiovese	teroldego 2	1	3	3	6	4	2 11710901 alicante	cabarnet	ansonica	lambrusco	moscato	pinot	sangiovese	teroldego 4	1	2	3	1	1	3	2
chr2 VIT_202s0025g00680.1 Alt-3' 729905 lambrusco	moscato	pinot	sangiovese 3	2	1	5 730772 alicante	ansonica	lambrusco	moscato	pinot	sangiovese	teroldego 1	3	6	8	1	5	1
chr2 VIT_202s0025g00680.1 Alt-5' 730722 lambrusco	moscato	pinot	sangiovese 3	2	1	5 729645 chardonnay	ansonica	kozma	lambrusco	moscato	pinot	sangiovese	teroldego 2	4	1	2	3	6	4	1
chr2 VIT_202s0025g00680.1 Alt-3' 731121 alicante	ansonica	moscato	sangiovese 2	5	6	4 731466 cabarnet	ansonica	lambrusco	moscato	pinot	sangiovese	teroldego 1	6	3	3	1	6	2
chr2 VIT_202s0025g00680.1 Alt-5' 731223 alicante	ansonica	moscato	sangiovese 2	5	6	4 730873 alicante	ansonica	lambrusco	moscato	pinot	sangiovese	teroldego 1	3	6	8	1	5	1
chr2 VIT_202s0025g00680.1 IRc (729645	729905)	(730722	730772) lambrusco	moscato	pinot	sangiovese 3	2	1	5 (729645	730772) ansonica	moscato	sangiovese 1	1	1
chr18 VIT_218s0001g09150.1 Alt-3' 7623043 alicante	chardonnay	lambrusco	moscato 3	1	1	1 7623180 alicante	cabarnet	chardonnay	ansonica	kozma	lambrusco	moscato	pinot	sangiovese	teroldego 22	14	6	17	9	10	32	26	44	22
chr18 VIT_218s0001g09150.1 Alt-3' 7623083 alicante	cabarnet	chardonnay	ansonica	kozma	lambrusco	moscato	pinot	sangiovese 1	9	1	2	1	8	3	11	4 7623180 alicante	cabarnet	chardonnay	ansonica	kozma	lambrusco	moscato	pinot	sangiovese	teroldego 22	14	6	17	9	10	32	26	44	22
chr18 VIT_218s0001g09150.1 Alt-5' 7622100 cabarnet	ansonica	sangiovese 1	2	2 7621952 alicante	cabarnet	chardonnay	ansonica	kozma	lambrusco	moscato	pinot	sangiovese	teroldego 21	17	14	40	20	52	66	72	66	34
chr18 VIT_218s0001g09150.1 IR (7616865	7616952) alicante	cabarnet	moscato	sangiovese 1	2	1	1 (7616811	7616865)	(7616952	7618897) alicante	cabarnet	chardonnay	ansonica	kozma	lambrusco	moscato	pinot	sangiovese	teroldego 17	17	18	19	18	24	19	24	38	13
chr18 VIT_218s0001g09150.1 IR (7621952	7622409) ansonica	moscato	sangiovese 1	1	1 (7621654	7621952)	(7622409	7622677) alicante	cabarnet	chardonnay	ansonica	kozma	lambrusco	moscato	pinot	sangiovese	teroldego 21	17	14	40	20	52	66	71	66	34
chr18 VIT_218s0001g09150.1 IR (7622677	7623180) lambrusco	moscato	pinot	sangiovese	teroldego 1	2	3	3	1 (7622409	7622677)	(7623180	7623965) alicante	cabarnet	chardonnay	ansonica	kozma	lambrusco	moscato	pinot	sangiovese	teroldego 22	14	6	17	9	10	32	26	44	22
chr2 VIT_202s0025g01360.1 IR (1274442	1274543) alicante	cabarnet	chardonnay	ansonica	kozma	lambrusco	moscato	pinot	sangiovese 3	1	1	2	1	3	1	4	2 (1274355	1274442)	(1274543	1275209) alicante	cabarnet	chardonnay	ansonica	kozma	lambrusco	sangiovese 1	1	1	1	1	1	1
chr2 VIT_202s0025g01360.1 IR (1274144	1274355) cabarnet	ansonica	lambrusco	moscato	pinot	sangiovese 3	1	2	2	1	1 (1274105	1274144)	(1274355	1274442) moscato	pinot	teroldego 1	1	1
chr1 VIT_201s0026g00990.1 Alt-5' 9922446 alicante	moscato	teroldego 1	1	1 9924165 alicante	cabarnet	chardonnay	ansonica	kozma	lambrusco	moscato	pinot	sangiovese	teroldego 100	90	42	68	49	113	117	147	143	78
chr9 VIT_209s0002g04470.1 IR (4065574	4065667) alicante	cabarnet	chardonnay	ansonica	kozma	lambrusco	moscato	pinot	sangiovese	teroldego 2	29	4	1	18	33	9	19	13	29 (4065357	4065574)	(4065667	4065774) alicante	cabarnet	chardonnay	ansonica	kozma	lambrusco	moscato	pinot	sangiovese	teroldego 31	32	16	23	19	23	57	52	99	16
chr7 VIT_207s0104g00910.1 IR (2055452	2055550) ansonica	lambrusco	moscato	pinot 2	1	2	1 (2054211	2055452)	(2055550	2055976) alicante	kozma	lambrusco	moscato	pinot	sangiovese 2	2	2	3	2	9
[truncated: 46,477 more rows]
[truncated: 14 more columns]
